# Supplementary material for: Surgical managements for rhegmatogenous retinal detachment: A network meta-analysis of randomized controlled trial
Source: PLoS One. 2024 Nov 14;19(11):e0310859. doi: 10.1371/journal.pone.0310859 (PMC11563380; doi:10.1371/journal.pone.0310859)
Supplement: S1 Table — (XLSX) [file pone.0310859.s016.xlsx]

## Sheet: primary reattachment
Study	trt	d	n
Tornambe,1989	SB	78	95
	PR	75	103
Mulvihill A,1996	PR	7	10
	SB	8	10
Heimann,2007	SB	204	342
	PPV	227	339
Brazitikos,2005	SB	62	75
	PPV	71	75
Sharma,2005	SB	19	25
	PPV	21	25
Razaullah,2018	PPV+SB	13	15
	PPV	11	15
Mehboob,2018	PPV	84	100
	PPV+SB	82	100
Mora,2021	PPV	26	29
	PCV	29	30
Zhao,2020	SB	38	41
	PPV	41	43
Hillier,2019	PR	63	78
	PPV	68	73
Walter,2016	PPV+SB	79	100
	PPV	72	98
Moradian,2016	SB	32	43
	PPV	23	36
	PPV+SB	40	58
Falkner,2015	PPV	28	30
	PPV+SB	28	30
Ramano,2011	PPV	40	44
	PPV+SB	35	38
Koriyama,2007	SB	21	23
	PPV	21	23
Ahmadieh,2005	SB	86	126
	PPV	62	99
Tewari,2003	PPV+SB	16	20
	SB	14	20
Youssef,2020	PPV	19	20
	PCV	20	20
Azad,2007	PPV	24	30
	SB	25	31

## Sheet: final reattachment
Study	trt	d	n
Tornambe,1989	SB	93	95
	PR	102	103
Mulvihill A,1996	PR	9	10
	SB	10	10
Heimann,2007	SB	326	342
	PPV	326	339
Brazitikos,2005	SB	71	75
	PPV	74	75
Sharma,2005	SB	25	25
	PPV	25	25
Mehboob,2018	PPV	100	100
	PPV+SB	100	100
Zhao,2020	SB	41	41
	PPV	43	43
Hillier,2019	PR	77	77
	PPV	72	73
Walter,2016	PPV+SB	95	99
	PPV	94	98
Falkner,2015	PPV	30	30
	PPV+SB	30	30
Ramano,2011	PPV	43	44
	PPV+SB	36	38
Koriyama,2007	SB	23	23
	PPV	23	23
Ahmadieh,2005	SB	107	126
	PPV	91	99
Azad,2007	PPV	30	30
	SB	31	31

## Sheet: missed break
Study	trt	d	n
Tornambe,1989	SB	12	95
	PR	24	103
Mulvihill A,1996	PR	1	10
	SB	1	10
Brazitikos,2005	SB	5	75
	PPV	1	75
Sharma,2005	SB	1	25
	PPV	3	25
Zhao,2020	SB	2	41
	PPV	2	43
Ramano,2011	PPV	4	44
	PPV+SB	5	38
Ahmadieh,2005	SB	3	126
	PPV	2	99
Tewari,2003	PPV+SB	1	20
	SB	4	20
Azad,2007	PPV	6	30
	SB	6	31

## Sheet: cataract
Study	trt	d	n
Tornambe,1989	SB	1	51
	PR	1	57
Heimann,2007	SB	96	209
	PPV	160	207
Mehboob,2018	PPV	38	100
	PPV+SB	54	100
Zhao,2020	SB	4	41
	PPV	26	43
Hillier,2019	PR	17	77
	PPV	50	73
Tewari,2003	PPV+SB	2	4
	SB	0	5
Azad,2007	PPV	5	30
	SB	0	31

## Sheet: PVR
Study	trt	d	n
Tornambe,1989	SB	5	95
	PR	3	103
Mulvihill A,1996	PR	2	10
	SB	0	10
Heimann,2007	SB	56	342
	PPV	54	339
Brazitikos,2005	SB	4	75
	PPV	3	75
Sharma,2005	SB	5	25
	PPV	1	25
Mehboob,2018	PPV	17	100
	PPV+SB	21	100
Walter,2016	PPV+SB	4	97
	PPV	2	96
Falkner,2015	PPV	2	30
	PPV+SB	1	30
Ramano,2011	PPV	0	44
	PPV+SB	1	38
Koriyama,2007	SB	1	23
	PPV	2	23
Ahmadieh,2005	SB	37	126
	PPV	35	99
Tewari,2003	PPV+SB	3	20
	SB	5	20
Azad,2007	PPV	3	30
	SB	0	31

## Sheet: BCVA
Study	treatment	mean	sd	n
Sharma,2005	SB	0.19	0.15	25
	PPV	0.28	0.12	25
Razaullah,2018	PPV+SB	0.58	0.18	15
	PPV	0.38	0.11	15
Mora,2021	PPV	0.19	0.18	29
	PCV	0.28	0.23	30
Zhao,2020	SB	0.61	0.46	41
	PPV	0.89	0.42	43
Walter,2016	PPV+SB	0.3	0.4	100
	PPV	0.3	0.3	98
Moradian,2016	SB	0.63	0.27	43
	PPV	0.7	0.26	36
	PPV+SB	0.65	0.28	58
Falkner,2015	PPV	0.31	0.36	30
	PPV+SB	0.47	0.34	30
Ahmadieh,2005	SB	0.96	0.68	126
	PPV	0.96	0.62	99
Azad,2007	PPV	0.689	0.35	30
	SB	0.608	0.36	31

## Sheet: macular edema
Study	trt	d	n
Sharma,2005	SB	1	25
	PPV	1	25
Mehboob,2018	PPV	12	100
	PPV+SB	28	100
Mora,2021	PPV	0	29
	PCV	6	30
Hillier,2019	PR	7	77
	PPV	11	73
Moradian,2016	SB	4	43
	PPV	3	36
	PPV+SB	1	58
Falkner,2015	PPV	4	30
	PPV+SB	2	30
Ahmadieh,2005	SB	8	126
	PPV	9	99
Tewari,2003	PPV+SB	1	20
	SB	2	20

## Sheet: macular pucker
Study	trt	d	n
Tornambe,1989	SB	5	95
	PR	4	103
Brazitikos,2005	SB	3	75
	PPV	2	75
Zhao,2020	SB	1	41
	PPV	3	43
Hillier,2019	PR	1	77
	PPV	1	73
Moradian,2016	SB	7	43
	PPV	4	36
	PPV+SB	2	58
Falkner,2015	PPV	1	30
	PPV+SB	3	30
Koriyama,2007	SB	4	23
	PPV	0	23
Ahmadieh,2005	SB	28	126
	PPV	22	99
Tewari,2003	PPV+SB	1	20
	SB	0	20
Azad,2007	PPV	1	30
	SB	1	31
Sharma,2005	SB	4	25
	PPV	3	25
