# Supplementary material for: Surgical managements for rhegmatogenous retinal detachment: A network meta-analysis of randomized controlled trial
Source: PLoS One. 2024 Nov 14;19(11):e0310859. doi: 10.1371/journal.pone.0310859 (PMC11563380; doi:10.1371/journal.pone.0310859)
Supplement: S2 Table — (XLSX) [file pone.0310859.s017.xlsx]

## Sheet: Sheet1
S2 Table:Records excluded on the basis of title or abstract and the reasons.
ID	Author	Title	Reason for exclusion
1	Abdel-Meguid, A., et al. (2003).	One year follow up of macular translocation with 360 degree retinotomy in patients with age related macular degeneration.	Irrelevant study designs
2	Abdelkader, E. and N. Lois (2008).	Internal limiting membrane peeling in vitreo-retinal surgery.	Irrelevant study designs
3	Abdelkader, E., et al. (2011).	Heavier-than-water silicone oil mixture as a long-term tamponade agent: A pilot study.	Irrelevant study designs
4	Abdelwahab, M. T., et al. (2006).	After-cataract evaluation after using balanced salt solution, distilled deionized water, and 5-fluorouracil with a sealed-capsule irrigation device in the eyes of 4-week-old rabbits.	Irrelevant study designs
5	Abdullah, A. S., et al. (2010).	Complications of conventional scleral buckling occuring during and after treatment of rhegmatogenous retinal detachment.	Irrelevant study designs
6	Abdussalam Abdullatif, A. M., et al. (2018).	Why Poor Vision Despite an Attached Retina following Primary Vitrectomy in Egyptian Patients?	Irrelevant study designs
7	Aboutable, T. (2006).	[Is removal of internal limiting membrane always necessary during surgery for refractory diffuse diabetic macular edema without evident epimacular proliferation?].	Irrelevant study designs
8	Abrams, G. W., et al. (1997).	Vitrectomy with silicone oil or long-acting gas in eyes with severe proliferative vitreoretinopathy: Results of additional and long-term follow- up: Silicone study report 11.	Irrelevant study designs
9	Abrishami, M., et al. (2011).	INTRAVITREAL TISSUE PLASMINOGEN ACTIVATOR TO TREAT REFRACTORY DIABETIC MACULAR EDEMA BY INDUCTION OF POSTERIOR VITREOUS DETACHMENT.	Irrelevant study designs
10	Abu El-Asrar, A. M. (1997).	Primary vitrectomy for bullous rhegmatogenous retinal detachments due to complex breaks.	Irrelevant study designs
11	Nct (2023).	Compare the Efficacy of VItrectomy Combined With DExamethasone Implant Versus With Aflibercept in DME Patients Diagnosed by Intraoperative OCT (the VIDEO Study): study Protocol for a Randomized Controlled Trial.	Irrelevant study designs
12	Nct (2023).	Performance Comparison of the 25 Gauge 20,000cpm HYPERVIT Dual Blade vs. 10,000cpm ULTRAVIT Vitrectomy Cutter.	Irrelevant study designs
13	Nct (2023).	REtinal Detachment Outcomes Study.	Irrelevant study designs
14	Nentwich, M. M. and M. W. Ulbig (2015).	Diabetic retinopathy - ocular complications of diabetes mellitus.	Irrelevant study designs
15	Neto, L. B., et al. (2009).	Familial exudative vitreoretinopathy (FEVR) associated with infantile osteoporosis: case report.	Irrelevant study designs
16	Neudorfer, M., et al. (2011).	High-frequency ultrasound biomicroscopy of the anterior segment morphometry before and immediately after pars plana vitrectomy.	Conference summary
17	Nct (2011).	Rhegmatogenous Retinal Detachment after Laser-assisted In Situ Keratomileusis (LASIK) for Myopia of Up To -10 Diopters: Ten Years of Follow-up	Irrelevant study designs
18	Newman, D. K. and R. L. Burton (1999).	Primary vitrectomy for pseudophakic and aphakic retinal detachments.	Irrelevant study designs
19	Ng, H., et al. (2020).	Smaller Foveal Avascular Zone in Deep Capillary Plexus Is Associated with Better Visual Acuity in Patients after Macula-off Retinal Detachment Surgery.	Irrelevant study designs
20	Nicholson, B. P. and A. J. Barkmeier (2014).	Bevacizumab and diabetic vitrectomy.	Irrelevant study designs
21	Nicholson, B. P. and A. P. Schachat (2010).	A review of clinical trials of anti-VEGF agents for diabetic retinopathy.	Irrelevant study designs
22	Nishizaki, M., et al. (2000).	Sympathetic ophthalmia after vitrectomy for post-cataract fungal endophthalmitis.	Irrelevant study designs
23	Nittala, M. G., et al. (2009).	Spectral-domain OCT and microperimeter characterization of morphological and functional changes in X-linked retinoschisis.	Irrelevant study designs
24	Normatova, N. (2020).	Effectiveness of integrated treatment strategy for diabetic retinopathy in patients with diabetes mellitus: A case report.	Irrelevant study designs
25	Norton, E. W. D. (1975).	The past 25 years of surgery.	Irrelevant study designs
26	Novack, R. L., et al. (2015).	Safety of intravitreal ocriplasmin for focal vitreomacular adhesion in patients with exudative age-related macular degeneration.	Irrelevant study designs
27	Nowara, M., et al. (2021).	Experience with intravitreal ranibizumab as an adjunct to ablation therapy in eyes with exudative coats’ disease.	Irrelevant study designs
28	Ntr (2011).	Is Intentional Continuous Shallowing of the Anterior Chamber (ICSAC) a safe procedure? Does it cause endothelial cell damage?	Irrelevant study designs
29	Ntr (2014).	Does oral administration of dabigatran etexilate, a direct thrombin inhibitor, achieve clinical significant concentrations of dabigatran and thrombin inhibiting activity in vitreous and subretinal fluid?	Irrelevant study designs
30	Nugent, R. B. and G. A. Lee (2015).	Ophthalmic use of blood-derived products.	Irrelevant study designs
31	Nuñez-Amaro, C. D., et al. (2020).	Levosulpiride increases the levels of prolactin and antiangiogenic vasoinhibin in the vitreous of patients with proliferative diabetic retinopathy.	Irrelevant study designs
32	Nwosu, S. N. N. (2000).	Prevalence and pattern of retinal diseases at the Guinness Eye Hospital, Onitsha, Nigeria.	Irrelevant study designs
33	Obuchowska, I., et al. (2010).	[Clinical characteristics of penetrating ocular injuries with intraocular foreign body. Part II. Diagnostics and treatment].	Irrelevant study designs
34	Ogata, M., et al. (2014).	Post-vitrectomy observation of Coat's disease associated with exudative retinal detachment, successfully treated with long-term silicone oil tamponade.	Irrelevant study designs
35	Abu El-Asrar, A. M. and H. S. Al-Mezaine (2011).	Pharmacologic Vitreolysis in Diabetic Retinopathy.	Irrelevant study designs
36	Abu El-Asrar, A. M., et al. (2009).	Pathophysiology and management of diabetic retinopathy.	Irrelevant study designs
37	Abu Serhan, H., et al. (2023).	Foldable capsular vitreous body indications, complications, and outcomes: a systematic review.	Irrelevant study designs
38	Acaba-Berrocal, L., et al. (2022).	Approaches to the Repair of Diabetic Traction Retinal Detachments.	Irrelevant study designs
39	Acar, N., et al. (2010).	Pars plana vitrectomy with and without triamcinolone acetonide assistance in pseudophakic retinal detachment complicated with proliferative vitreoretinopathy.	Irrelevant study designs
40	Acar, N., et al. (2008).	Primary 25-gauge sutureless vitrectomy with oblique sclerotomies in pseudophakic retinal detachment.	Irrelevant study designs
41	Acar, N., et al. (2005).	Pars Plana Vitrectomy With Adjunctive 5-Fluorouracil and Low-Molecular Weight Heparin for Complicated Retinal Detachment.	Irrelevant study designs
42	Actrn (2009).	The effects of memantine versus placebo on visual functions after scleral buckling for regmatogenous retinal detachment (RRD).	Irrelevant study designs
43	Actrn (2011).	Alterations of the anterior lens capsule in vitrectomized eyes with silicone oil tamponade.	Irrelevant study designs
44	Adams, O. E., et al. (2023).	Evaluation of Outcomes of Acute Cataract Surgery-Related Endophthalmitis Using a Novel Management Algorithm Based on Presenting Risk Factors.	Irrelevant study designs
45	Adelman, R., et al. (2013).	Management of uncomplicated retinal detachments: A multicenter study.	Irrelevant study designs
46	Adelman, R. A., et al. (2013).	Strategy for the Management of Uncomplicated Retinal Detachments The European Vitreo-Retinal Society Retinal Detachment Study Report 1.	Irrelevant study designs
47	Adhikari, T., et al. (2000).	Revolutions in ophthalmology.	Irrelevant study designs
48	Adkins, E. A. and D. V. H. Hendrix (2003).	Cataract evaluation and treatment in dogs.	Irrelevant study designs
49	Adriono, G. A., et al. (2022).	Variations in clinical manifestations and outcomes of penetrating ocular injuries with intraocular foreign bodies: A case series.	Irrelevant study designs
50	Afshar, A. and R. Jager (2013).	Vitreous penetration of orally administered acetazolamide in humans.	Irrelevant study designs
51	Aftab, M., et al. (2019).	Comparison of induced astigmatism and visual acuity in 20-gauge versus 23-gauge vitrectomy procedures.	Irrelevant study designs
52	Agarwal, D., et al. (2015).	The Vitreomacular Interface in Diabetic Retinopathy.	Irrelevant study designs
53	Agrawal, V., et al. (2022).	Multilayered inverted internal limiting membrane flap technique versus standard internal limiting membrane peeling for large macular holes: A comparative study.	Irrelevant study designs
54	Ahmad, B. U., et al. (2012).	Bilateral subcutaneous emphysema from pressurized infusion during pars plana vitrectomy: a case report.	Irrelevant study designs
55	Ahmadieh, H., et al. (2008).	Triamcinolone acetonide in silicone-filled eyes as adjunctive treatment for proliferative vitreoretinopathy: a randomized clinical trial.	Irrelevant study designs
56	Ahmadieh, H., et al. (2005).	Anatomic and visual outcomes of scleral buckling versus primary vitrectomy in pseudophakic and aphakic retinal detachment - Six-month follow-up results of a single operation - Report No. 1.	Irrelevant study designs
57	Ahmadieh, H., et al. (2005).	Scleral Buckling vs. Primary Vitrectomy in Pseudophakic and Aphakic Retinal Detachment: a Multicenter Clinical Trial (Report # 2).	Irrelevant study designs
58	Ahmadieh, H., et al. (2003).	Visual and Anatomic Outcome of Scleral Buckling vs Primary Vitrectomy in Aphakic and Pseudophakic Retinal Detachment.	Irrelevant study designs
59	Ahmadieh, H., et al. (2015).	Oral colchicine for prevention of proliferative vitreoretinopathy: a randomized clinical trial.	Irrelevant study designs
60	Ahmadieh, H., et al. (2005).	Effect of Triamcinolocre Acetonide on Progression of Proiiferative Vitreoretinopathy in Silicone-Filled Eyes: a Randomized Clinical Trial.	Irrelevant study designs
61	Ahn, J., et al. (2011).	The Effect of Adjunctive Intravitreal Bevacizumab for Preventing Postvitrectomy Hemorrhage in Proliferative Diabetic Retinopathy.	Irrelevant study designs
62	Ai, E. (1992).	Current management of diabetic retinopathy.	Irrelevant study designs
63	Aiello, L. P., et al. (2015).	Intensive Diabetes Therapy and Ocular Surgery in Type 1 Diabetes.	Irrelevant study designs
64	Akcay, B. I. S., et al. (2011).	Outcomes of 23-gauge pars plana vitrectomy in vitreoretinal diseases.	Irrelevant study designs
65	Akduman, L., et al. (1999).	Macular translocation with retinotomy and retinal rotation for exudative age-related macular degeneration.	Irrelevant study designs
66	Akincioglu, D., et al. (2021).	Pars plana vitrectomy timing in deadly weapon-related open-globe injuries.	Irrelevant study designs
67	Akkoyun, I. and G. Yilmaz (2014).	[Choroidal thickness after scleral buckling surgery versus pars plana vitrectomy in macula-off rhegmatogenous retinal detachment].	Irrelevant study designs
68	Al-Dalla Ali, M., et al. (2020).	HbA1c reduction following flash monitoring commencement is not independently associated with adverse diabetic eye disease outcomes in type 1 diabetes.	Irrelevant study designs
69	Al-Dhibi, H. A., et al. (2014).	A systematic approach to emergencies in uveitis.	Irrelevant study designs
70	Al-Latayfeh, M., et al. (2012).	Antiangiogenic therapy for ischemic retinopathies.	Irrelevant study designs
71	Al-Wadani, S. F., et al. (2014).	Visual and anatomical outcomes after silicone oil removal in patients with complex retinal detachment.	Irrelevant study designs
72	Al-Zubi, K., et al. (2023).	Outcomes of Paediatric Cataract Surgery in Southern Jordan.	Irrelevant study designs
73	Al Dhibi, H. A. and J. F. Arevalo (2013).	Clinical trials on corticosteroids for diabetic macular edema.	Irrelevant study designs
74	Al Shafy, M. A. (2016).	Comparative study between pars plana vitrectomy with internal tamponade and epi scleral macular buckling in cases of myopic macular hole retinal detachment.	Irrelevant study designs
75	Al Shamsi, H. and N. G. Ghazi (2012).	Diabetic macular edema: new trends in management.	Irrelevant study designs
76	Al Shamsi, H. N., et al. (2013).	Diabetic macular edema: New promising therapies.	Irrelevant study designs
77	Aras, C., et al. (2009).	Peeling of internal limiting membrane during vitrectomy for complicated retinal detachment prevents epimacular membrane formation.	Irrelevant study designs
78	Aref, A. A. and I. U. Scott (2011).	Management of macular edema secondary to branch retinal vein occlusion: An evidence-based update.	Irrelevant study designs
79	Arevalo, J. F. (2013).	Diabetic macular edema: Current management 2013.	Irrelevant study designs
80	Arevalo, J. F., et al. (2019).	Preoperative Bevacizumab for Tractional Retinal Detachment in Proliferative Diabetic Retinopathy: A Prospective Randomized Clinical Trial.	Irrelevant study designs
81	Arevalo, J. F., et al. (2012).	Rhegmatogenous retinal detachment after LASIK for myopia of up to -10 diopters: 10 years of follow-up.	Irrelevant study designs
82	Arevalo, J. F., et al. (2017).	Intravitreal bevacizumab for proliferative diabetic retinopathy: results from the pan-American collaborative retina study Group (Pacores) at 24 months of follow-up.	Irrelevant study designs
83	Arndt, C., et al. (2014).	[Tonometric response to acetazolamide in patients with retinal detachment].	Irrelevant study designs
84	Arne, J. L. (2004).	Phakic intraocular lens implantation versus clear lens extraction in highly myopic eyes of 30- to 50-year-old patients.	Irrelevant study designs
85	Arora, S., et al. (2016).	Comparative Evaluation of Retinal Nerve Fiber Layer Thickness After Conventional Brilliant Blue Assisted Internal Limiting Membrane Peeling Versus Brilliant Blue Selective Staining Using Whole Blood in Macular Hole Surgery.	Irrelevant study designs
86	Arribas, N. P., et al. (1984).	Preoperative antibiotic soaking of silicone sponges. Does it make a difference?	Irrelevant study designs
87	Asaria, R. H., et al. (2001).	Adjuvant 5-fluorouracil and heparin prevents proliferative vitreoretinopathy : Results from a randomized, double-blind, controlled clinical trial.	Irrelevant study designs
88	Asaria, R. H., et al. (2001).	How to predict proliferative vitreoretinopathy: a prospective study.	Irrelevant study designs
89	Asaria, R. H., et al. (2002).	Adjuvant 5-fluorouracil and Heparin Therapy for Proliferative Vitreoretinopathy: results From a Randomised Double Blind Controlled Clinical Trial.	Irrelevant study designs
90	Asaria, R. H. Y. and D. G. Charteris (2006).	Proliferative vitreoretinopathy: Developments in pathogenesis and treatment.	Irrelevant study designs
91	Asaria, R. H. Y. and Z. J. Gregor (2002).	Simple retinal detachments: identifying the at-risk case.	Conference summary
92	Asato, R., et al. (2013).	Comparison of gene expression profile of epiretinal membranes obtained from eyes with proliferative vitreoretinopathy to that of secondary epiretinal membranes.	Irrelevant study designs
93	Assi, A., et al. (1999).	Estimation of the retinal nerve fibre layer thickness in the papillomacular area of long standing stage IV macular holes.	Irrelevant study designs
94	Assi, A. C., et al. (1999).	Pneumatic retinopexy in the treatment of primary rhegmatogenous retinal detachment.	Irrelevant study designs
95	Augsten, R. and E. Königsdörffer (2007).	[Terson syndrome--a contribution to the timing of operation for pars plana vitrectomy].	Irrelevant study designs
96	Avitabile, T., et al. (2004).	A randomized prospective study of rhegmatogenous retinal detachment cases treated with cryopexy versus frequency-doubled Nd:YAG laser-retinopexy during episcleral surgery.	Irrelevant study designs
97	Avitabile, T., et al. (2011).	Heavy versus standard silicone oil in the management of retinal detachment with macular hole in myopic eyes.	Irrelevant study designs
98	Avitabile, T., et al. (2011).	Severe proliferative diabetic retinopathy treated with vitrectomy or panretinal photocoagulation: a monocenter randomized controlled clinical trial.	Irrelevant study designs
99	Avitabile, T., et al. (2008).	Retinal detachment after silicone oil removal is prevented by 360 degrees laser treatment.	Irrelevant study designs
100	Avitabile, T., et al. (2008).	Retinal detachment after silicone oil removal is prevented by 360° laser treatment.	Irrelevant study designs
101	Aylward, G. W. (2011).	Sutureless vitrectomy.	Conference summary
102	Aylward, G. W., et al. (1995).	Prospective, randomised, controlled trial comparing suture needle drainage and argon laser drainage of subretinal fluid.	Irrelevant study designs
103	Azad, R., et al. (2003).	Pars plana vitrectomy with or without silicone oil endotamponade in post-traumatic endophthalmitis.	Irrelevant study designs
104	Nct (2012).	23 Gauge and 20 Gauge Vitrectomy for Rhegmatogenous Retinal Detachments.	Conference summary
105	Nct (2012).	Pneumatic Retinopexy Versus Vitrectomy for Retinal Detachment.	Conference summary
106	Nct (2012).	A Study of the Safety, Tolerability, and Efficacy of IVT Pre-op 0.3mg Pegaptanib Sodium Versus Sham, for Management of Tractional Retinal Detachment and Vitreous Hemorrhage With Proliferative Diabetic Retinopathy.	Conference summary
107	Nct (2013).	Extent of ILM Removal and Its Impact on Outcomes of MH Surgery.	Conference summary
108	Nct (2013).	Prospective Randomized Controlled Study of Intravitreal Injection of Bevacizumab for Proliferative Diabetic Retinopathy.	Conference summary
109	Nct (2014).	Impact of C3F8 or SF6 Use and Length of Face-down Positioning (7 vs 14 Days Respectively) in Macular Hole Surgery.	Conference summary
110	Nct (2014).	Morphologic Changes After Membrane Peeling With Air Tamponade and Balanced Salt Solution.	Conference summary
111	Nct (2015).	Comparison of Interval Variation and Dosage in Preoperative Bevacizumab and Ziv-Aflibercept Administration in Proliferative Diabetic Retinopathy Undergoing Vitrectomy.	Conference summary
112	Nct (2015).	Endolaserless Vitrectomy With Intravitreal IAI for PDR-Related VH.	Conference summary
113	Nct (2016).	27-gauge Vitrectomy Wound Integrity: a Prospective, Randomized Trial Comparing Angled Versus Straight Entry.	Conference summary
114	Nct (2016).	Emulsification of Different Viscosity Silicone Oil After Complicated Retinal Detachment Surgery.	Conference summary
115	Nct (2016).	Intravitreal Injection of Ranibizumab Versus Sham Before Vitrectomy in Patients With Proliferative Diabetic Retinopathy.	Conference summary
116	Nct (2016).	Pneumatic Retinopexy Versus Vitrectomy for Retinal Detachment in Patients With Extended Criteria.	Conference summary
117	Nct (2017).	Internal Limiting Membrane Peeling-reposition to Treat Idiopathic Macular Holes.	Conference summary
118	Nct (2017).	A Study of a New Surgical Treatment of Macular Hole Retinal Detachment in High Myopia.	Conference summary
119	Baino, F. (2010).	Scleral buckling biomaterials and implants for retinal detachment surgery.	Irrelevant study designs
120	Baino, F. (2010).	The Use of Polymers in the Treatment of Retinal Detachment: Current Trends and Future Perspectives.	Irrelevant study designs
121	Baino, F. (2011).	Towards an ideal biomaterial for vitreous replacement: Historical overview and future trends.	Irrelevant study designs
122	Bajor, A., et al. (2016).	Listeria monocytogenes endophthalmitis - case report and review of risk factors and treatment outcomes.	Irrelevant study designs
123	Baker, C. W., et al. (2019).	Effect of Initial Management With Aflibercept vs Laser Photocoagulation vs Observation on Vision Loss Among Patients With Diabetic Macular Edema Involving the Center of the Macula and Good Visual Acuity: A Randomized Clinical Trial.	Irrelevant study designs
124	Balas, M., et al. (2022).	Intravitreal Methotrexate for the Prevention and Treatment of Proliferative Vitreoretinopathy in Rhegmatogenous Retinal Detachment: A Systematic Review.	Irrelevant study designs
125	Alabi, R. O., et al. (2023).	Clinicopathologic analysis of a case of small cell lung carcinoma metastatic to the retina.	Irrelevant study designs
126	Albahlal, A. and R. Malik (2020).	Response to: Outcome of Surgical Management of Glaucoma following Complex Retinal Detachment Repair with Silicone Oil Tamponade: Drainage Implant Versus Cyclophotocoagulation.	Commentaries,letters
127	Alberti, M. and M. La Cour (2016).	NONSUPINE POSITIONING in MACULAR HOLE SURGERY: A Noninferiority Randomized Clinical Trial.	Irrelevant study designs
128	Alberti, M. and M. la Cour (2018).	GAS-FOVEAL CONTACT: A New Approach to Evaluating Positioning Regimens in Macular Hole Surgery.	Irrelevant study designs
129	Albrecht, E., et al. (2011).	Adjunctive use of intravitreal dexamethasone in presumed bacterial endophthalmitis: A randomised trial.	Irrelevant study designs
130	Albrieux, M., et al. (2011).	Comparative study of 23-gauge vitrectomy versus 20-gauge vitrectomy for the treatment of rhegmatogenous retinal detachment.	Irrelevant study designs
131	Albuquerque, T. L., et al. (2014).	Comparative, randomized, double blinded study of the use of Anti-VEGF in patients with vitreous hemorrhage or tractional retinal detachment secondary to diabetic retinopathy.	Irrelevant study designs
132	Aleman, I., et al. (2019).	Ziv-aflibercept versus bevacizumab administration prior to diabetic vitrectomy: a randomised and controlled trial.	Irrelevant study designs
133	Aleman, T. S., et al. (2022).	Adeno-Associated Virus Serotype 2-hCHM Subretinal Delivery to the Macula in Choroideremia: Two-Year Interim Results of an Ongoing Phase I/II Gene Therapy Trial.	Irrelevant study designs
134	Alexander, P., et al. (2015).	Is day-1 postoperative review necessary after pars plana vitrectomy?	Irrelevant study designs
135	Alexander, P., et al. (2008).	Prevention and control of proliferative vitreoretinopathy: primary retinal detachment surgery using silicone oil as a planned two-stage procedure in high-risk cases.	Irrelevant study designs
136	Alexander, P. and M. P. Snead (2022).	Prevention of Blindness in Stickler Syndrome.	Conference summary
137	Algvere, P., et al. (1986).	Sealing of retinal breaks with metal tacks. Evaluation of a new procedure in retinal re-attachment surgery.	Irrelevant study designs
138	Ali, A., et al. (2022).	Efficacy of Novel Endoillumination Assisted Modified Scleral Buckling versus Conventional Scleral Buckling.	Irrelevant study designs
139	Ali, F., et al. (2020).	Impact of Posterior Vitreous Detachment on Treatment Outcomes in Diabetic Macular Edema.	Irrelevant study designs
140	Ali Said, Y., et al. (2021).	Visual Outcome after Vitrectomy with Subretinal tPA Injection to Treat Submacular Hemorrhage Secondary to Age-Related Macular Degeneration or Macroaneurysm.	Irrelevant study designs
141	Alibet, Y., et al. (2017).	Ciliary body thickness changes after preoperative anti-inflammatory treatment in rhegmatogenous retinal detachment complicated by choroidal detachment.	Irrelevant study designs
142	Aliev, A. G. D., et al. (2019).	Clinical analyses of efficiency of multicomponental, vitreoretinal surgery of eye trauma.	Irrelevant study designs
143	Almanjoumi, A. M., et al. (2012).	23-gauge transconjunctival sutureless vitrectomy in treatment of post-operative endophthalmitis.	Irrelevant study designs
144	Alpatov, S., et al. (2007).	A new method of treating macular holes.	Conference summary
145	Alpay, A. and T. Güney (2021).	Evaluating the effectiveness of localized sub-Tenon’s anesthesia in 23-gauge vitreoretinal surgery.	Irrelevant study designs
146	Altun, A. (2020).	The Effect of the Idiopathic Epiretinal Membrane and Surgically Induced Posterior Vitreous Detachment on the Retinal Nerve Fiber Layer.	Irrelevant study designs
147	AlZaid, A., et al. (2021).	Comparison of heads up three dimensional visualization system to conventional microscope in retinopathy of prematurity related tractional retinal detachment.	Irrelevant study designs
148	Amara, A., et al. (2022).	Comparison between air and gas as tamponade in 25-gauge pars plana vitrectomy for primary superior rhegmatogenous retinal detachment.	Irrelevant study designs
149	Amari, F., et al. (1999).	Vitreous surgery for traumatic macular holes.	Irrelevant study designs
150	Ambati, N., et al. (2022).	Are perioperative blood pressure & blood glucose risk factors for poor surgical outcomes after 27-gauge vitrectomy for diabetic tractional detachments?	Irrelevant study designs
151	Amissah-Arthur, K. N. and E. Mensah (2018).	The past, present and future management of sickle cell retinopathy within an African context.	Irrelevant study designs
152	Ando, M., et al. (2012).	Phase I and pharmacokinetic study of nab-paclitaxel, nanoparticle albumin-bound paclitaxel, administered weekly to Japanese patients with solid tumors and metastatic breast cancer.	Irrelevant study designs
153	Ang, G. S., et al. (2012).	Interventions for prevention of giant retinal tear in the fellow eye.	Protocol
154	Angioi-Duprez, K. (2006).	Retinopathy, a major cause of blindness in adult diabetic patients.	Conference summary
155	Angioi-Duprez, K. (2006).	[Retinopathy, a major cause of blindness in the adult diabetic].	Conference summary
156	Anguita, R., et al. (2023).	Rhegmatogenous retinal detachment in choroidal melanoma: clinical features and surgical outcomes.	Irrelevant study designs
157	Anonymous (1985).	Two-year course of visual acuity in severe proliferative diabetic retinopathy with conventional management. Diabetic Retinopathy Vitrectomy Study (DRVS) report #1.	Irrelevant study designs
158	Aptel, F., et al. (2017).	Management of postoperative inflammation after cataract and complex ocular surgeries: a systematic review and Delphi survey.	Irrelevant study designs
159	Aptel, F., et al. (2017).	Management of postoperative inflammation after cataract and complex ocular surgeries: a systematic review and Delphi survey.	Irrelevant study designs
160	Bali, E., et al. (2004).	The effect of preoperative subconjunctival injection of dexamethasone on the blood-retinal barrier breakdown (BRB) following conventional rhegmatogenous retinal detachment (RRD) surgery.	Irrelevant study designs
161	Bali, E., et al. (2010).	The effect of a preoperative subconjuntival injection of dexamethasone on blood-retinal barrier breakdown following scleral buckling retinal detachment surgery: a prospective randomized placebo-controlled double blind clinical trial.	Irrelevant study designs
162	Ballas, S. K., et al. (2009).	Causes of blindness in adult patients with sickle cell disease.	Irrelevant study designs
163	Banach, M. J. and D. M. Berinstein (2001).	Laser therapy for retinopathy of prematurity.	Irrelevant study designs
164	Banerjee, P. J., et al. (2013).	Ozurdex® (A slow-release dexamethasone implant) in proliferative vitreoretinopathy: Study protocol for a randomised controlled trial.	Irrelevant study designs
165	Banerjee, P. J., et al. (2017).	Silicone oil versus gas tamponade for giant retinal tear-associated fovea-sparing retinal detachment: a comparison of outcome.	Irrelevant study designs
166	Banerjee, P. J., et al. (2016).	Adjunctive intraocular and peri-ocular steroid (triamcinolone acetonide) versus standard treatment in eyes undergoing vitreoretinal surgery for open globe trauma (ASCOT): study protocol for a phase III, multi-centre, double-masked randomised controlled trial.	Irrelevant study designs
167	Banerjee, P. J., et al. (2014).	Spontaneous relocation of a trapped retrolenticular slow-release dexamethasone implant (Ozurdex) in a silicone oil-filled eye of a pseudophakic patient.	Irrelevant study designs
168	Banerjee, P. J., et al. (2017).	Slow-Release Dexamethasone in Proliferative Vitreoretinopathy.	Irrelevant study designs
169	Banerjee, P. J., et al. (2017).	Slow-Release Dexamethasone in Proliferative Vitreoretinopathy: A Prospective, Randomized Controlled Clinical Trial.	Irrelevant study designs
170	Banerjee, P. J., et al. (2013).	A pilot study of intraocular use of intensive anti-inflammatory; triamcinolone acetonide to prevent proliferative vitreoretinopathy in eyes undergoing vitreoretinal surgery for open globe trauma; the adjuncts in ocular trauma (AOT) trial: study protocol for a randomised controlled trial.	Irrelevant study designs
171	Banerjee, P. J., et al. (2016).	Triamcinolone during pars plana vitrectomy for open globe trauma: a pilot randomised controlled clinical trial.	Irrelevant study designs
172	Banker, A. S., et al. (1999).	A multicentered clinical study of serum as adjuvant therapy for surgical treatment of macular holes. Vitrectomy for Macular Hole Study Group.	Irrelevant study designs
173	Banker, A. S., et al. (1995).	Visual Threatening Complications of Surgery for Full Thickness Macular Holes.	Irrelevant study designs
174	Banker, A. S., et al. (1997).	Vision-threatening complications of surgery for full-thickness macular holes. Vitrectomy for Macular Hole Study Group.	Irrelevant study designs
175	Banker, A. S., et al. (1996).	Use of perflubron as a new temporary vitreous substitute and manipulation agent for vitreoretinal surgery. Wills Eye Hospital Perflubron Study Group.	Irrelevant study designs
176	Bansal, A., et al. (2022).	Persistent subfoveal fluid in pneumatic retinopexy versus pars plana vitrectomy for rhegmatogenous retinal detachment: posthoc analysis of the PIVOT randomised trial.	Irrelevant study designs
177	Bansal, A., et al. (2023).	Retinal Displacement after Scleral Buckle versus Combined Buckle and Vitrectomy for Rhegmatogenous Retinal Detachment: ALIGN Scleral Buckle versus Pars Plana Vitrectomy with Scleral Buckle.	Irrelevant study designs
178	Barakat, M. R., et al. (2021).	Suprachoroidal CLS-TA plus Intravitreal Aflibercept for Diabetic Macular Edema: A Randomized, Double-Masked, Parallel-Design, Controlled Study.	Irrelevant study designs
179	Barr, C. C., et al. (1993).	Postoperative intraocular pressure abnormalities in the Silicone Study. Silicone Study Report 4.	Irrelevant study designs
180	Barr, C. C., et al. (1993).	Postoperative intraocular pressure abnormalities in the Silicone Study: Silicone Study report 4.	Irrelevant study designs
181	Bartz-Schmidt, K. U., et al. (1996).	Risk factors for PVR-redetachment after external surgery for pseudophakic retinal detachment.	Irrelevant study designs
182	Bashshur, Z. F., et al. (2003).	The use of viscoelastics during pars plana vitrectomy in eyes with an anterior chamber intraocular lens.	Irrelevant study designs
183	Bassuk, A. G., et al. (2015).	Structural modeling of a novel CAPN5 mutation that causes uveitis and neovascular retinal detachment.	Irrelevant study designs
184	Batman, C. and O. Cekic (1999).	Vitrectomy with silicone oil or long-acting gas in eyes with giant retinal tears: Long-term follow-up of a randomized clinical trial.	Irrelevant study designs
185	Batman, C., et al. (1999).	Intraocular pressure changes in the vitreon study.	Irrelevant study designs
186	Baumal, C. (2006).	Outcome of eyes developing retinal detachment during the early treatment for retinopathy of prematurity study (ETROP): commentary.	Irrelevant study designs
187	Nct (2008).	Primary Vitrectomy With Endolaser or Encircling Band for Rhegmatogenous Retinal Detachment.	Protocol
188	Nct (2011).	Study Trial of Dexamethasone Use for Alleviation of Symptoms After Scleral Buckle Eye Surgery.	Protocol
189	Baumgarten, S., et al. (2018).	Vitrectomy with and without encircling band for pseudophakic retinal detachment with inferior breaks: VIPER Study Report No. 3.	Irrelevant study designs
190	Baumgarten, S., et al. (2018).	Vitrectomy with and without encircling band for pseudophakic retinal detachment with inferior breaks: VIPER Study Report No. 3.	Irrelevant study designs
191	Bayar, S. A., et al. (2022).	Clinical characteristics and outcomes of ocular injuries in pediatric patients.	Irrelevant study designs
192	Bayoudh, W., et al. (2017).	Intraocular silicone implant to treat chronic ocular hypotony: an in vivo trial.	Irrelevant study designs
193	Bedda, A. M., et al. (2015).	A Comparative Study between Vitrectomy with Internal Tamponade and a New Modified Fiber Optic Illuminated Ando Plombe for Cases of Macular Hole Retinal Detachment in Myopic Eyes.	Irrelevant study designs
194	Bell, L., et al. (2017).	Positioning In Macular hole Surgery (PIMS): statistical analysis plan for a randomised controlled trial.	Irrelevant study designs
195	Bellerive, C., et al. (2013).	Retinal function assessment of trypan blue versus indocyanine green assisted internal limiting membrane peeling during macular hole surgery.	Irrelevant study designs
196	Belucio-Neto, J., et al. (2016).	Functional and anatomical outcomes in patients submitted to panretinal photocoagulation using 577nm multispot vs 532nm single-spot laser: a clinical trial.	Irrelevant study designs
197	Ben Sira, I., et al. (1988).	Retinopathy of prematurity.	Irrelevant study designs
198	Ben Yahia, S., et al. (2016).	Comparative effect of topical diclofenac and topical dexamethasone on anterior chamber flare and postoperative pain following rhegmatogenous retinal detachment surgery.	Irrelevant study designs
199	Bencic, G., et al. (2009).	Comparison of A-scan and MRI for the measurement of axial length in silicone oil-filled eyes.	Irrelevant study designs
200	Benson, S. E., et al. (2005).	Analysis of the macula with optical coherence tomography after successful surgery for proliferative vitreoretinopathy.	Irrelevant study designs
201	Benson, S. E., et al. (2009).	A randomized comparison of parecoxib/valdecoxib and placebo for the prevention of cystoid macular edema after scleral buckling surgery.	Irrelevant study designs
202	Benson, W. E., et al. (2001).	Surgical management of macular holes - A report by the American Academy of Ophthalmology.	Irrelevant study designs
203	Benz, M. S., et al. (2004).	Immediate postoperative use of a topical agent to prevent intraocular pressure elevation after pars plana vitrectomy with gas tamponade.	Irrelevant study designs
204	Benz, M. S., et al. (2004).	Immediate Postoperative Use of a Topical Agent to Prevent Intraocular Pressure Elevation after Pars Plana Vitrectomy with Gas Tamponade.	Irrelevant study designs
205	Benz, M. S., et al. (2010).	A Placebo-Controlled Trial of Microplasmin Intravitreous Injection to Facilitate Posterior Vitreous Detachment before Vitrectomy.	Irrelevant study designs
206	Berger, Y., et al. (2002).	Penetrating ocular injuries in the South Lebanese conflict: Data review, 1992-1997.	Irrelevant study designs
207	Bergman, L., et al. (2007).	Preoperative sub-Tenon's capsule injection of ropivacaine in conjunction with general anesthesia in retinal detachment surgery.	Irrelevant study designs
208	Bertelmann, T., et al. (2011).	[Seasonal variation in the occurrence of rhegmatogenous retinal detachment at the beginning of the 21st century. Study results and literature review].	Irrelevant study designs
209	Betran-Loustaunau, M. A., et al. (1997).	Comparative study of vitrectomy, pneumatic retinopexy, and scleral buckling for primary rhegmatogenous retinal-detachment.	Irrelevant study designs
210	Beutel, J., et al. (2007).	Internal limiting membrane peeling with indocyanine green or trypan blue in macular hole surgery: a randomized trial.	Irrelevant study designs
211	Bevin, T. H., et al. (2008).	Otago glaucoma surgery outcome study: Long-term results of 841 trabeculectomies.	Irrelevant study designs
212	Bhargava, R., et al. (2015).	A randomized controlled trial of peeling and aspiration of Elschnig pearls and neodymium: yttrium-aluminium-garnet laser capsulotomy.	Irrelevant study designs
213	Bhatt, R. and S. Sandramouli (2007).	Evidence-based practice in acute ophthalmology.	Irrelevant study designs
214	Bhavsar, A. (2013).	A Randomized trial evaluating intravitreal ranibizumab or intravitreal saline for vitreous hemorrhage from proliferative diabetic retinopathy.	Irrelevant study designs
215	Bhunia, N., et al. (2020).	Ocular hemorrhage secondary to thioguanine-associated veno-occlusive disease in a child with acute lymphoblastic leukemia in delayed intensification.	Irrelevant study designs
216	Bialasiewicz, A. A. and G. Richard (2000).	Combined pars plana vitrectomy and tectonic keratoplasty - indications and outcome in 15 patients.	Irrelevant study designs
217	Bialasiewicz, A. A., et al. (2011).	Vitreoretinal surgery in Oman.	Conference summary
218	Bialasiewicz, A. A., et al. (2011).	Vitreoretinal surgery in Oman.	Conference summary
219	Bialasiewicz, A. A., et al. (1991).	[Postoperative infections in systemic immunocompromising diseases. A study of 6 patients].	Irrelevant study designs
220	Biau, D. J., et al. (2008).	Provider and center effect in multicenter randomized controlled trials of surgical specialties: an analysis on patient-level data.	Irrelevant study designs
221	Biccas Neto, L., et al. (2009).	Familial exudative vitreoretinopathy (FEVR) associated with infantile osteoporosis: case report.	Irrelevant study designs
222	Binder, S. (2009).	30 years at retinal detachment surgery.	Irrelevant study designs
223	Binder, S., et al. (1994).	Radiation therapy in proliferative vitreoretinopathy. A prospective randomized study.	Irrelevant study designs
224	Birch, D. G., et al. (2018).	EVALUATION OF FULL-FIELD ELECTRORETINOGRAM REDUCTIONS AFTER OCRIPLASMIN TREATMENT: Results of the OASIS Trial ERG Substudy.	Irrelevant study designs
225	Blankenship, G. W. (1989).	Evaluation of a single intravitreal injection of 5-fluorouracil in vitrectomy cases.	Irrelevant study designs
226	Blindbaek, S. and J. Grauslund (2015).	Prophylactic treatment of retinal breaks--a systematic review.	Irrelevant study designs
227	Bloom, S. M., et al. (1995).	Laser indirect ophthalmoscope photocoagulation and scleral depression for rhegmatogenous retinal detachment.	Irrelevant study designs
228	Blum-Hareuveni, T., et al. (2006).	Devastating endophthalmitis following penetrating ocular injury during night sleep from orthodontic headgear: Case report and literature review.	Irrelevant study designs
229	Blumenkranz, M. S., et al. (1993).	Relaxing retinotomy with silicone oil or long-acting gas in eyes with severe proliferative vitreoretinopathy Silicone Study report 5.	Irrelevant study designs
230	Boal, N. S., et al. (2021).	Unilateral Familial Exudative Vitreoretinopathy: Clinical Profile and Pathology.	Irrelevant study designs
231	Bochow, T. W., et al. (1992).	Pneumatic retinopexy perfluoroethane (C2F6) in the treatment of rhegmatogenous retinal detachment.	Irrelevant study designs
232	Bonfiglio, V., et al. (2020).	Preoperative, Intraoperative and Postoperative Corticosteroid Use as an Adjunctive Treatment for Rhegmatogenous Retinal Detachment.	Irrelevant study designs
233	Bopp, S. (2013).	[Trauma-associated juvenile rhegmatogenous retinal detachment].	Irrelevant study designs
234	Bormann, C., et al. (2020).	EXPERIENCE WITH OCRIPLASMIN IN PATIENTS WITH VITREOMACULAR TRACTION SYNDROME: a RETROSPECTIVE STUDY OF 10 PATIENTS.	Irrelevant study designs
235	Bornfeld, N. (2001).	[Ablation surgery. From the inside, from the outside, or both?].	Irrelevant study designs
236	Borroni, C., et al. (2013).	Survey on retinopathy of prematurity (ROP) in Italy.	Irrelevant study designs
237	Boscia, F., et al. (2008).	Oxane HD vs silicone oil and scleral buckle in retinal detachment with proliferative vitreoretinopathy and inferior retinal breaks.	Irrelevant study designs
238	Boscia, F., et al. (2003).	Management of Inferior Retinal Breaks During Pars Plana Vitrectomy for Rhegmatogenous Retinal Detachment.	Irrelevant study designs
239	Bouheraoua, N., et al. (2015).	The impact of retinal detachment surgery and endolaser on corneal sensation, corneal sub-basal nerve plexus, and corneal epithelium.	Irrelevant study designs
240	Bovino, J. A. and D. F. Marcus (1984).	Physical activity after retinal detachment surgery.	Conference summary
241	Bowie, E. M. and A. Farr (2002).	Prognosis and management of open-globe injuries in children.	Irrelevant study designs
242	Braimah, I. Z. and W. M. Amoaku (2022).	Use of ziv-aflibercept in diabetic macular edema in a Ghanaian population.	Irrelevant study designs
243	Brandlhuber, U., et al. (2015).	Anatomic Success of Pars Plana Vitrectomy for Rhegmatogenous Retinal Detachment during the Changeover from 20 to 23 Gauge - A Study on 313 Consecutive Cases.	Irrelevant study designs
244	Brasil, O. M. and O. F. Brasil (2006).	[Comparative analysis of macular hole surgery followed by internal limiting membrane removal with and without indocyanine green staining].	Irrelevant study designs
245	(1985).	Early vitrectomy for severe vitreous hemorrhage in diabetic retinopathy. Two-year results of a randomized trial. Diabetic Retinopathy Vitrectomy Study report 2. The Diabetic Retinopathy Vitrectomy Study Research Group.	Irrelevant study designs
246	(1992).	Vitrectomy with silicone oil or perfluoropropane gas in eyes with severe proliferative vitreoretinopathy: results of a randomized clinical trial. Silicone Study Report 2.	Irrelevant study designs
247	(1994).	Risk factors for idiopathic macular holes. The Eye Disease Case-Control Study Group.	Irrelevant study designs
248	(2002).	Erratum: Evaluation of primary surgical procedures for retinal detachment with macular hole in highly myopic eyes: A randomized comparison of vitrectomy versus posterior episcleral buckling surgery (Ophthalmology (December 2001) 108 (2258-2265)).	Irrelevant study designs
249	(2002).	Evaluation of primary surgical procedures for retinal detachment with macular hole in highly myopic eyes: A randomized comparison of vitrectomy versus posterior episcleral buckling surgery (vol 108, pg 2258, 2001).	Irrelevant study designs
250	(2003).	Hyaluronidase (Vitrase)--ISTA: hyaluronidase--ISTA pharmaceuticals.	Irrelevant study designs
251	(2014).	Anterior vitrectomy vs triamcinolone assisted vitrectomy.	Irrelevant study designs
252	(2014).	Panretinal photocoagulation(PRP) versus Intravitreal bevacizumab plus PRP for diabetic retinopathy.	Conference summary
253	Braus, B. K., et al. (2012).	Cataracts are not associated with retinal detachment in the Bichon Frise in the UK - a retrospective study of preoperative findings and outcomes in 40 eyes.	Irrelevant study designs
254	Brazitikos, P., et al. (2003).	Pars Plana Vitrectomy vs Scleral Buckle for Primary Rhegmatogenous Pseudophakic Retinal Detachment: a Randomized Clinical Trial.	Irrelevant study designs
255	Brazitikos, P. D. (2000).	The expanding role of primary pars plana vitrectomy in the treatment of rhegmatogenous noncomplicated retinal detachment.	Irrelevant study designs
256	Brazitikos, P. D., et al. (2005).	Primary pars plana vitrectomy versus scleral buckle surgery for the treatment of pseudophakic retinal detachment - A randomized clinical trial.	Irrelevant study designs
257	Brazitikos, P. D., et al. (1999).	Primary vitrectomy with perfluoro-n-octane use in the treatment of pseudophakic retinal detachment with undetected retinal breaks.	Irrelevant study designs
258	Bremer, D. L., et al. (2012).	Glaucoma in the Early Treatment for Retinopathy of Prematurity (ETROP) study.	Irrelevant study designs
259	Bressler, N. M., et al. (2020).	ANTI-VASCULAR ENDOTHELIAL GROWTH FACTOR THERAPY AND RISK OF TRACTION RETINAL DETACHMENT IN EYES WITH PROLIFERATIVE DIABETIC RETINOPATHY: pooled Analysis of Five DRCR Retina Network Randomized Clinical Trials.	Irrelevant study designs
260	Bressler, N. M., et al. (2020).	ANTI-VASCULAR ENDOTHELIAL GROWTH FACTOR THERAPY AND RISK OF TRACTION RETINAL DETACHMENT IN EYES WITH PROLIFERATIVE DIABETIC RETINOPATHY Pooled Analysis of Five DRCR Retina Network Randomized Clinical Trials.	Irrelevant study designs
261	Bressler, N. M., et al. (2004).	Surgery for hemorrhagic choroidal neovascular lesions of age-related macular degeneration: Ophthalmic findings - SST report no. 13.	Irrelevant study designs
262	Bressler, S. B., et al. (2017).	Factors Associated with Worsening Proliferative Diabetic Retinopathy in Eyes Treated with Panretinal Photocoagulation or Ranibizumab.	Irrelevant study designs
263	Bressler, S. B., et al. (2015).	Ranibizumab plus prompt or deferred laser for diabetic macular edema in eyes with vitrectomy before anti-vascular endothelial growth factor therapy.	Irrelevant study designs
264	Briand, S., et al. (2015).	Prospective randomized trial: Outcomes of SF6 versus C3F8 in macular hole surgery.	Irrelevant study designs
265	Briand, S., et al. (2015).	Prospective randomized trial: outcomes of SF₆ versus C₃F₈ in macular hole surgery.	Irrelevant study designs
266	Brown, D. M., et al. (2022).	INTRAVITREAL NESVACUMAB (ANTIANGIOPOIETIN 2) PLUS AFLIBERCEPT IN DIABETIC MACULAR EDEMA: Phase 2 RUBY Randomized Trial.	Irrelevant study designs
267	Brown, D. M., et al. (2022).	KESTREL and KITE: 52-Week Results From Two Phase III Pivotal Trials of Brolucizumab for Diabetic Macular Edema.	Irrelevant study designs
268	Brown, D. M., et al. (2021).	Evaluation of Intravitreal Aflibercept for the Treatment of Severe Nonproliferative Diabetic Retinopathy: Results From the PANORAMA Randomized Clinical Trial.	Irrelevant study designs
269	Neffendorf, J. E., et al. (2017).	Ocriplasmin for symptomatic vitreomacular adhesion.	Protocol
270	Brown, G. C. (2000).	Cost-Effectiveness of Surgery for Retinal Detachment Associated with Proliferative Vitreoretinopathy.	Irrelevant study designs
271	Brown, M. M., et al. (2012).	Preference-based comparative effectiveness and cost-effectiveness: A review and relevance of value-based medicine for vitreoretinal interventions.	Irrelevant study designs
272	Buffault, J., et al. (2019).	XEN® Gel Stent for management of chronic open angle glaucoma: a review of the literature (French translation of the article).	Irrelevant study designs
273	Bui Quoc, E., et al. (2004).	Managing retinopathy of prematurity in a tertiary center.	Irrelevant study designs
274	Burgener, N., et al. (2006).	Pseudophakic inferior retinal detachment or detachment with inferior breaks: Clinical outcome and recurrences after primary vitrectomy/gas.	Irrelevant study designs
275	Burton, T. C., et al. (1975).	The influence of subconjunctival depot corticosteroid on choroidal detachment following retinal detachment surgery.	Irrelevant study designs
276	Busbee, B. G., et al. (2007).	Comparison of Vitreous PGE2 Concentrations of Ketorolac 0.4%, Bromfenac 0.09%, and Nepafenac 0.1% in Patients Undergoing Vitrectomy.	Irrelevant study designs
277	Busquets, M. A., et al. (2020).	Management of Cystoid Macular Edema After Vitrectomy for Proliferative Vitreoretinopathy.	Irrelevant study designs
278	Cacciamani, A., et al. (2020).	Inverted ILM-flap techniques variants for macular hole surgery: randomized clinical trial to compare retinal sensitivity and fixation stability.	Irrelevant study designs
279	Cai, J., et al. (2002).	Krypton Yellow Laser for the Treatment of Macular Hole in High Myopia.	Irrelevant study designs
280	Cai, J. P., et al. (2008).	Krypton yellow laser for the treatment of macular hole in high myopia without retinal detachment.	Irrelevant study designs
281	Cai, Y. R., et al. (2022).	Late contralateral recurrence of retinal detachment in incontinentia pigmenti: A case report.	Irrelevant study designs
282	Caiado, R. R., et al. (2019).	A new dye based on anthocyanins from the acai fruit (Euterpe oleracea) for chromovitrectomy in humans: clinical trial results.	Irrelevant study designs
283	Calenda, E., et al. (2002).	Peribulbar anaesthesia using a combination of lidocaine, bupivocaine and clonidine in vitreoretinal surgery.	Irrelevant study designs
284	Callegan, M. C., et al. (2007).	Bacterial endophthalmitis: Therapeutic challenges and host-pathogen interactions.	Irrelevant study designs
285	Campo, J., et al. (2018).	Comparison of combined vitrectomy and retinectomy with and without endoscopy for rhegmatogenous retinal detachment with proliferative vitreoretinopathy.	Irrelevant study designs
286	Campo, R. V., et al. (1999).	Pars plana vitrectomy without scleral buckle for pseudophakic retinal detachments.	Irrelevant study designs
287	Campochiaro, P. A. (1997).	The Silicone Study. A small piece of the PVR puzzle is put into place.	Irrelevant study designs
288	Campochiaro, P. A., et al. (2016).	Pro-permeability Factors in Diabetic Macular Edema; the Diabetic Macular Edema Treated With Ozurdex Trial.	Irrelevant study designs
289	Campochiaro, P. A., et al. (2017).	Lentiviral Vector Gene Transfer of Endostatin/Angiostatin for Macular Degeneration (GEM) Study.	Irrelevant study designs
290	Campochiaro, P. A., et al. (2019).	The Port Delivery System with Ranibizumab for Neovascular Age-Related Macular Degeneration: Results from the Randomized Phase 2 Ladder Clinical Trial.	Irrelevant study designs
291	Canamary, A. M., et al. (2020).	Quality-of-Life and Psychosocial Aspects in Patients with Ocular Toxoplasmosis: A Clinical Study in a Tertiary Care Hospital in Brazil.	Irrelevant study designs
292	Cao, K., et al. (2020).	The effectiveness and safety of posterior scleral reinforcement with vitrectomy for myopic foveoschisis treatment: a systematic review and meta-analysis.	Irrelevant study designs
293	Capone, A., Jr. and M. T. Trese (2006).	Stage 5 retinopathy of prematurity: then and now.	Irrelevant study designs
294	Caporossi, T., et al. (2022).	Treatment of recurrent high myopic macular hole associated with retinal detachment using a human amniotic membrane.	Irrelevant study designs
295	Caporossi, T., et al. (2023).	Two-Port as a New Surgical Technique for Rhegmatogenous Retinal Detachment: Focus on Macula-on Results.	Irrelevant study designs
296	Caramoy, A., et al. (2012).	Internal limiting membrane staining.	Conference summary
297	Cardillo, J. A., et al. (2004).	An intravitreal biodegradable sustained release naproxen and 5-fluorouracil system for the treatment of experimental post-traumatic proliferative vitreoretinopathy.	Irrelevant study designs
298	Carranza, M. and H. A. Reyes (2020).	Epidemiology and clinical characteristics of rhegmatogenous retinal detachment in Mexico.	Irrelevant study designs
299	Carroll, C., et al. (2011).	The clinical effectiveness and safety of prophylactic retinal interventions to reduce the risk of retinal detachment and subsequent vision loss in adults and children with stickler syndrome: A systematic review.	Irrelevant study designs
300	Carvounis, P. E., et al. (2008).	25-GAUGE VITRECTOMY USING SULFUR HEXAFLUORIDE AND NO PRONE POSITIONING FOR REPAIR OF MACULAR HOLES.	Irrelevant study designs
301	Casini, G., et al. (2017).	INVERTED INTERNAL LIMITING MEMBRANE FLAP TECHNIQUE FOR MACULAR HOLE SURGERY WITHOUT EXTRA MANIPULATION OF THE FLAP.	Irrelevant study designs
302	Casparis, H., et al. (2009).	Surgery for cataracts in people with age-related macular degeneration.	Irrelevant study designs
303	Casswell, E. J. and D. G. Charteris (2020).	Re. Guber et al: How to Prevent Retinal Shift after Rhegmatogenous Retinal Detachment Repair: A Prospective, Randomized Study.	Irrelevant study designs
304	Casswell, E. J., et al. (2023).	Randomised controlled trial of adjunctive triamcinolone acetonide in eyes undergoing vitreoretinal surgery following open globe trauma: The ASCOT study.	Irrelevant study designs
305	Casswell, E. J., et al. (2022).	Distortion resolution following vitrectomy for macula-involving retinal detachment repair, post hoc analysis of the PostRD trial.	Irrelevant study designs
306	Casswell, E. J., et al. (2020).	Effect of Face-Down Positioning vs Support-the-Break Positioning After Macula-Involving Retinal Detachment Repair: The PostRD Randomized Clinical Trial.	Irrelevant study designs
307	Casteels, I., et al. (2012).	Retinopathy of prematurity.	Irrelevant study designs
308	Castillo, J., et al. (2017).	Preoperative Bevacizumab Administration in Proliferative Diabetic Retinopathy Patients Undergoing Vitrectomy: A Randomized and Controlled Trial Comparing Interval Variation.	Irrelevant study designs
309	Casuso, L. A., et al. (2001).	Long-term follow up of unoperated macular holes.	Irrelevant study designs
310	Celebi, S. and A. S. Kukner (2001).	Photodisruptive Nd : YAG laser in the management of premacular subhyaloid hemorrhage.	Irrelevant study designs
311	Cernichiaro-Espinosa, L. A., et al. (2016).	New insights in diagnosis and treatment for Retinopathy of Prematurity.	Irrelevant study designs
312	Chaban, Y. V., et al. (2022).	Pars Plana Vitrectomy Port Sizes: A Meta-Analysis of Randomized Controlled Trials.	Irrelevant study designs
313	Chabot, G., et al. (2017).	Effect of air and sulfur hexafluoride (SF6) tamponade on visual acuity after epiretinal membrane surgery: a pilot study.	Irrelevant study designs
314	Chakraborty, D., et al. (2021).	Outcomes of preoperative bevacizumab in diabetics with nonclearing vitreous hemorrhage without tractional detachment - A quasi-randomized retrospective study.	Irrelevant study designs
315	Chan, C. K., et al. (2010).	Optical coherence tomography-measured pigment epithelial detachment height as a predictor for retinal pigment epithelial tears associated with intravitreal bevacizumab injections.	Irrelevant study designs
316	Chan, C. K. and C. E. Mein (2021).	A randomized clinical trial of pneumatic vitreolysis with C3F8for vitreomacular traction and a single-arm study of pneumatic vitreolysis with C3F8for macular hole: DRCR retina network protocols AG and AH.	Irrelevant study designs
317	Chan, C. K., et al. (2021).	Pneumatic Vitreolysis with Perfluoropropane for Vitreomacular Traction with and without Macular Hole: DRCR Retina Network Protocols AG and AH.	Irrelevant study designs
318	Chan, C. K., et al. (2021).	Pneumatic Vitreolysis with Perfluoropropane for Vitreomacular Traction with and without Macular Hole DRCR Retina Network Protocols AG and AH.	Irrelevant study designs
319	Chan, C. K., et al. (1995).	Treatment of idiopathic macular holes by induced posterior vitreous detachment.	Irrelevant study designs
320	Chan, Y. K., et al. (2018).	A perfluorobutylpentane (F4H5)-based solution for the removal of residual emulsified silicone oil.	Irrelevant study designs
321	Chandra, A., et al. (2011).	Posturing after Macular Hole Surgery: A Review.	Irrelevant study designs
322	Chang, A. (2014).	Retinal tear and detachment: The need for early diagnosis.	Irrelevant study designs
323	Chang, J., et al. (2013).	Visual acuity and anatomic outcomes following surgery for myopic macular retinoschisis.	Irrelevant study designs
324	Chang, J. S., et al. (2014).	Pars plana vitrectomy in patients with myopic macular retinoschisis.	Irrelevant study designs
325	Chang, J. S. and W. E. Smiddy (2014).	Cost-Effectiveness of Retinal Detachment Repair.	Irrelevant study designs
326	Chen, S. N. and C. M. Yang (2017).	Double Internal Limiting Membrane Insertion for Macular Hole-Associated Retinal Detachment.	Irrelevant study designs
327	Chen, T., et al. (2021).	Visual outcomes of lens subluxation surgery with Cionni modified capsular tension rings in Marfan syndrome.	Irrelevant study designs
328	Chen, T. C., et al. (2012).	Intravitreal Expansile Gas in the Treatment of Early Macular Hole: Reappraisal.	Irrelevant study designs
329	Chen, T. M., et al. (2023).	Combination phacoemulsification and pars plana vitrectomy for retinal re-attachment surgery in the Siberian Husky breed.	Irrelevant study designs
330	Chen, W. B., et al. (2021).	Continuous High-Dose (6 mg) vs. Low-Dose (3 mg) Intravitreal Ganciclovir for Cytomegalovirus Retinitis After Haploidentical Hematopoietic Stem Cell Transplantation: A Randomized Controlled Study.	Irrelevant study designs
331	Chen, X., et al. (2021).	Efficacy and Safety of Ocriplasmin Use for Vitreomacular Adhesion and Its Predictive Factors: A Systematic Review and Meta-Analysis.	Irrelevant study designs
332	Chen, X., et al. (2020).	Comparision of the clinical effects on vitrectomy with or without fovea-sparing internal limiting membrane peeling.	Irrelevant study designs
333	Chen, X., et al. (2017).	COMPLETE SUBRETINAL FLUID DRAINAGE IS NOT NECESSARY DURING VITRECTOMY SURGERY FOR MACULA-OFF RHEGMATOGENOUS RETINAL DETACHMENT WITH PERIPHERAL BREAKS: A Prospective, Nonrandomized Comparative Interventional Study.	Irrelevant study designs
334	Chen, X. H., et al. (2017).	The Combination of Ketorolac with Local Anesthesia for Pain Control in Day Care Retinal Detachment Surgery: A Randomized Controlled Trial.	Irrelevant study designs
335	Chen, X. Z., et al. (2022).	The Outcomes of XEN Gel Stent Implantation: A Systematic Review and Meta-Analysis.	Irrelevant study designs
336	Huang N, et al. (2023).	Expression levels of ROS and Atg proteins in the vitreous in rhegmatogenous retinal detachment.	Non-English
337	Chen, Z. P., et al. (2018).	Removal of giant intraocular foreign body with the assistance of silicone oil tamponade in 23G vitrectomy.	Irrelevant study designs
338	Cheng, H. C., et al. (2015).	EFFICACY OF INTRAVITREAL INJECTION OF ANTI-VASCULAR ENDOTHELIAL GROWTH FACTOR AGENTS FOR STAGE 4 RETINOPATHY OF PREMATURITY.	Irrelevant study designs
339	Cheng, J. H., et al. (2009).	Optical coherence tomography analysis of the macula after macula-off rhegmatogenous retinal detachment surgery.	Irrelevant study designs
340	Liao L., et al. (2019).	Advances in the treatment of rhegmatogenous retinal detachment.	Non-English
341	Cheng, L., et al. (2002).	Effects of preoperative and postoperative epiretinal membranes on macular hole closure and visual restoration.	Irrelevant study designs
342	Cheng, L., et al. (2000).	Prevalence, correlates, and natural history of epiretinal membranes surrounding idiopathic macular holes. Virectomy for Macular Hole Study Group.	Irrelevant study designs
343	Yang QH et.al. (2023).	Application of immersion B-scan ultrasonography in diagnosis of complex retinal detachment, persistent hyperplastic primary vitreous and intraocular tumors.	Non-English
344	Chew, E. Y., et al. (1999).	Clinical course of macular holes: the Eye Disease Case-Control Study.	Irrelevant study designs
345	Chhaya, N., et al. (2018).	COMPARISON OF 2D AND 3D VIDEO DISPLAYS FOR TEACHING VITREORETINAL SURGERY.	Irrelevant study designs
346	Chi, C. I. (2016).	A Randomized Controlled Trial of Conbercept Pretretreatment before Vitrectomy in Proliferative Diabetic Retinopathy.	Irrelevant study designs
347	Chi, C. I. (2017).	Effect study of Yuanqi Quyu Decoction on proliferative diabetic retinopathy after vitrectomy surgery.	Irrelevant study designs
348	Chi, C. O. (2016).	Open controlled study of emergency vitrectomy for severe ocular trauma.	Irrelevant study designs
349	Chi, C. O. (2017).	A prospective, controlled clinical trial of pharmacokinetics following subretinal and intravitreous anti-VEGF treatment.	Irrelevant study designs
350	Chi, C. T. (2013).	The Effect of Adjustable Encircling Scleral Buckle on the Postoperative Vision Function Recovery.	Protocol
351	ChiCtr (2018).	The efficacy and safety of pars plana vitrectomy and drainage of suprachoroidal fluid in the treatment of rhegmatogenous retinal detachment combined with choroidal detachment.	Protocol
352	ChiCtr (2020).	A prospective and randomized controlled clinical study for pre- and after-operative intravitreal injection of anti-VEGF combined with pars plana vitrectomy.	Protocol
353	ChiCtr (2020).	Study on 577nm Subthreshold Micropulse Laser Promoting Subretinal Fluid Absorption after Scleral Buckling.	Protocol
354	ChiCtr (2021).	Clinical study of intravitreal injection of conbercept in preventing postoperative complications of vitrectomy for diabetic retinopathy.	Protocol
355	ChiCtr (2021).	Efficacy and safety of diazepam on intraoperative blood pressure stabilization in hypertensive patients undergoing vitrectomy under nerve block anesthesia.	Irrelevant study designs
356	ChiCtr (2022).	The effectiveness of vitrecomy co-adjuvant intravitreal dexamethasone implant for proliferative diabetic retinopathy.	Irrelevant study designs
357	ChiCtr (2022).	Efficacy and safety of preoperative oral diazepam in controlling intraoperative tension in patients undergoing vitrectomy under nerve block anesthesia.	Irrelevant study designs
358	ChiCtr (2022).	A prospective randomized controlled trial of vitrectomy combined with lens capsule flap transplantation in the treatment of high myopia macular hole retinal detachment.	Irrelevant study designs
359	ChiCtr (2022).	Study on vitrectomy assisted by 3D head up display system in the treatment of rhegmatogenous retinal detachment under low light intensity.	Irrelevant study designs
360	ChiCtr (2023).	The effectiveness of vitrecomy co-adjuvant intravitreal dexamethasone implant for proliferative diabetic retinopathy.	Irrelevant study designs
361	Hu L et.al (2022).	A algorithm for prediction of exudative retinal detachment risk of patients with pregnancy-induced hypertension.	Non-English
362	Chiquet, C. and F. Rouberol (2014).	Proliferative vitreoretinopathy: Prophylactic treatment.	Irrelevant study designs
363	Cho, H. Y., et al. (2006).	Laser photocoagulation as adjuvant therapy to surgery for large macular holes.	Irrelevant study designs
364	Chong, R. S., et al. (2020).	A minimally invasive experimental model of acute ocular hypertension with acute angle closure characteristics.	Irrelevant study designs
365	Choudhary, M. M., et al. (2012).	REMOVAL OF SILICONE OIL Prognostic Factors and Incidence of Retinal Redetachment.	Irrelevant study designs
366	Chrapek, O., et al. (2012).	The in vitro antimicrobial activity of silicone oils used in ophthalmic surgery.	Irrelevant study designs
367	Christakis, P. G., et al. (2011).	The Ahmed Versus Baerveldt study: One-year treatment outcomes.	Irrelevant study designs
368	Christensen, S. R., et al. (2004).	Bilateral endogenous bacterial endophthalmitis: A report of four cases.	Irrelevant study designs
369	Christensen, U. C. (2009).	Value of internal limiting membrane peeling in surgery for idiopathic macular hole and the correlation between function and retinal morphology.	Irrelevant study designs
370	Christensen, U. C., et al. (2010).	Macular morphology and visual acuity after macular hole surgery with or without internal limiting membrane peeling.	Irrelevant study designs
371	Christensen, U. C., et al. (2009).	Value of internal limiting membrane peeling in surgery for idiopathic macular hole stage 2 and 3: A randomised clinical trial.	Irrelevant study designs
372	Chuang, L. H., et al. (2014).	MACULAR HOLE REPAIR BY VITRECTOMY AND INTERNAL LIMITING MEMBRANE PEELING IN HIGHLY MYOPIC EYES.	Irrelevant study designs
373	Cillino, S., et al. (2020).	Infracyanine Green vs. Brilliant Blue G in Inverted Flap Surgery for Large Macular Holes: A Long-Term Swept-Source OCT Analysis.	Irrelevant study designs
374	Cillino, S., et al. (2016).	TREATMENT OF PERSISTENTLY OPEN MACULAR HOLES WITH HEAVY SILICONE OIL (DENSIRON 68) VERSUS C2F6. A PROSPECTIVE RANDOMIZED STUDY.	Irrelevant study designs
375	Ciulla, T. A., et al. (2004).	Laser trabecular sclerosis for chronic hypotony after vitreoretinal surgery.	Irrelevant study designs
376	Claessens, D., et al. (2023).	Change in Sub-aspects of Vision-Related Quality of Life after Three Months of Using an App to Categorize Metamorphopsia.	Irrelevant study designs
377	Clark, D. and K. Mandal (2008).	Treatment of retinopathy of prematurity.	Irrelevant study designs
378	Cleary, P. E. and S. J. Ryan (1981).	Vitrectomy in penetrating eye injury. Results of a controlled trial of vitrectomy in an experimental posterior penetrating eye injury in the rhesus monkey.	Irrelevant study designs
379	Coco, R. M., et al. (2012).	Retinal pigment epithelium tears in age-related macular degeneration treated with antiangiogenic drugs: a controlled study with long follow-up.	Irrelevant study designs
380	Coffee, R. E., et al. (2007).	Symptomatic posterior vitreous detachment and the incidence of delayed retinal breaks: case series and meta-analysis.	Irrelevant study designs
381	Cohen, A., et al. (2017).	Endoscopic cyclophotocoagulation for the treatment of glaucoma.	Irrelevant study designs
382	Colin, J. and A. Robinet (1994).	Clear lensectomy and implantation of low-power posterior chamber intraocular lens for the correction of high myopia.	Irrelevant study designs
383	Collins, J. F., et al. (2003).	A comparison of anterior chamber and posterior chamber intraocular lenses after vitreous presentation during cataract surgery: The department of veterans affairs cooperative cataract study.	Irrelevant study designs
384	Colquitt, J. L., et al. (2008).	Ranibizumab and pegaptanib for the treatment of age-related macular degeneration: A systematic review and economic evaluation.	Irrelevant study designs
385	Colthurst, M. J., et al. (2000).	Biomaterials used in the posterior segment of the eye.	Irrelevant study designs
386	Comyn, O. and J. W. B. Bainbridge (2014).	A pilot randomized controlled trial of ranibizumab pre-treatment for diabetic vitrectomy (The RaDiVit study).	Irrelevant study designs
387	Comyn, O., et al. (2017).	Ranibizumab pretreatment in diabetic vitrectomy: a pilot randomised controlled trial (the RaDiVit study).	Irrelevant study designs
388	Conart, J. B., et al. (2014).	Outcomes of Macular Hole Surgery with Short-Duration Positioning in Highly Myopic Eyes A Case-Control Study.	Irrelevant study designs
389	Coppola, M. and M. Azzolini (2010).	Vitrectomy and Air Tamponade for the Treatment of Uncomplicated Rhegmatogenous Retinal Detachment.	Irrelevant study designs
390	Court, J. H., et al. (2019).	Visual and ocular morbidity in severe open-globe injuries presenting to a regional eye centre in New Zealand.	Irrelevant study designs
391	Covert, D. J., et al. (2012).	Intraoperative Retinal Tear Formation and Postoperative Rhegmatogenous Retinal Detachment in Transconjunctival Cannulated Vitrectomy Systems Compared With the Standard 20-Gauge System.	Irrelevant study designs
392	Covert, D. J., et al. (2008).	Risk factors for scleral buckle removal: A matched, case-control study.	Irrelevant study designs
393	Cox, J. T., et al. (2019).	Visual Acuity Outcomes after Cataract Surgery: High-Volume versus Low-Volume Surgeons.	Irrelevant study designs
394	Cox, M. S., et al. (1995).	Macular pucker after successful surgery for proliferative vitreoretinopathy: Silicone study report 8.	Irrelevant study designs
395	Crafoord, S., et al. (2008).	Sheathotomy in complicated cases of branch retinal vein occlusion.	Irrelevant study designs
396	Crama, N. and D. Martens (2017).	Persistent postoperative cystoid macular edema after retinal detachment surgery.	Irrelevant study designs
397	Creuzot-Garcher, C. and A. Bron (2008).	[Vitrectomy and endophthalmitis].	Irrelevant study designs
398	Croxatto, J. O., et al. (1986).	Inflamed eye in Marfan's syndrome with posteriorly luxated lens.	Irrelevant study designs
399	Ctri (2016).	Diabetic vitreoretinal surgery outcomes with and without a self retaining light source.	Irrelevant study designs
400	Ctri (2016).	TO COMPARE RESULTS OF RETINAL DETACHMENT SURGERY BASED ON DEVELOPMENT OF EPIRETINAL MEMBRANE WITH AND WITHOUT INTERNAL LIMITING MEMBRANE PEELING.	Irrelevant study designs
401	Ctri (2017).	Inverted Internal limiting membrane (ILM) flap technique versus ILM peeling for treatment of large macular holes: a Randomised Control Trial.	Irrelevant study designs
402	Ctri (2017).	patients presented to our outpatient clinics with central retinal holes due to trauma were managed by Vitrectomy . To avoid retinal detachment after surgery, we used either Silicon oil or perflouropropane to support the retina in place.	Irrelevant study designs
403	Ctri (2018).	Comparison of two different techniques of subretinal fluid drainage in vitrectomy for retinal detachment.	Irrelevant study designs
404	Ctri (2018).	This study is to assess the efficacy of pre-operative sub tenon local anaesthesia for patients undergoing scleral buckle surgery for retinal detachment.	Irrelevant study designs
405	Ctri (2019).	Macular hole surgery using internal limiting membrane peeling using a novel technique.	Irrelevant study designs
406	Ctri (2019).	SHARP study - A counselling study for high risk cases.	Irrelevant study designs
407	Ctri (2021).	To study if there is any benefit of scleral buckling in addition to pars plana vitrectomy in treatment of rhegmatogenous retinal detachment.	Irrelevant study designs
408	Ctri (2022).	Comparison between two different types of membrane removal from retina in retinal detachment surgery.	Irrelevant study designs
409	Ctri (2022).	Comparison of Conventional vs Wide Angle Viewing System for Scleral Buckling Surgery.	Irrelevant study designs
410	Ctri (2022).	Evaluation of effect of Dexmedetomidine when used locally in controlling pain in patients with Retinal detachment undergoing Scleral Buckle surgery.	Irrelevant study designs
411	He J et.al (2023).	Analysis of clinical and pathological features of ciliary body medulloepithelioma.	Non-English
412	Ctri (2022).	Outcomes of vitrectomy surgery in patients with fundal coloboma with retinal detachment based on vision and retinal attachment.	Irrelevant study designs
413	Ctri (2022).	prospective study of the incidence and risk factors of cystoid macular edema post vitrectomy for rhegmatogenous retinal detachment.	Irrelevant study designs
414	Ctri (2023).	to measure immediate postoperative eye pressure rise after vitreous eye surgery.	Irrelevant study designs
415	Cullinane, A. B. and P. E. Cleary (2000).	Prevention of visual field defects after macular hole surgery.	Irrelevant study designs
416	Cundy, O., et al. (2023).	Face-down positioning or posturing after macular hole surgery.	Irrelevant study designs
417	Cunningham, E. T., Jr., et al. (2011).	Incidence of retinal pigment epithelial tears after intravitreal ranibizumab injection for neovascular age-related macular degeneration.	Irrelevant study designs
418	Czajka, M. P., et al. (2016).	Comparison of 1.8-mm incision versus 2.75-mm incision cataract surgery in combined phacoemulsification and 23-gauge vitrectomy.	Irrelevant study designs
419	D'Amico, D. J. (2008).	Primary Retinal Detachment.	Irrelevant study designs
420	Li XJ,et al. (2016).	Comparison of scleral buckling using wide-angle viewing systems and indirect ophthalmoscope for rhegmatogenous retinal detachment.	Non-English
421	da, R. L. D., et al. (2009).	Intraoperative bleeding during vitrectomy for diabetic tractional retinal detachment with versus without preoperative intravitreal bevacizumab (IBeTra study).	Irrelevant study designs
422	Dai, Y., et al. (2021).	Inadvertent globe penetration during retrobulbar anesthesia: A case report.	Irrelevant study designs
423	Daien, V., et al. (2016).	Effectiveness and Safety of an Intracameral Injection of Cefuroxime for the Prevention of Endophthalmitis After Cataract Surgery With or Without Perioperative Capsular Rupture.	Irrelevant study designs
424	Daker, J. S., et al. (1990).	The Efficacy of Retrobulbar Bupivicaine Irrigation for Postoperative Pain Following Scleral Buckling Surgery.	Irrelevant study designs
425	Dalby, M., et al. (2019).	Long-Term Outcomes after Surgery for Late In-The-Bag Intraocular Lens Dislocation: A Randomized Clinical Trial.	Irrelevant study designs
426	Damato, B. (2004).	Developments in the management of uveal melanoma.	Irrelevant study designs
427	Dang Burgener, N. P., et al. (2006).	[Pseudophakic inferior retinal detachment or detachment with inferior breaks: clinical outcome and recurrences after primary vitrectomy-gas].	Irrelevant study designs
428	Dang Burgener, N. P. L., et al. (2006).	Pseudophakic inferior retinal detachment or detachment with inferior breaks: Clinical outcome and recurrences after primary vitrectomy/gas.	Irrelevant study designs
429	Dang, Y. L., et al. (2014).	Comparison of dexamethasone intravitreal implant and intravitreal triamcinolone acetonide for the treatment of pseudophakic cystoid macular edema in diabetic patients.	Irrelevant study designs
430	Daud, F., et al. (2023).	Combined versus Sequential Pars Plana Vitrectomy and Phacoemulsification for Macular Hole and Epiretinal Membrane: A Systematic Review and Meta-Analysis.	Irrelevant study designs
431	Dave, V. P., et al. (2019).	Vitrectomy with Silicone Oil Tamponade in Rhegmatogenous Retinal Detachment following Acute Retinal Necrosis: Clinical Outcomes and Prognostic Factors.	Irrelevant study designs
432	Day, A. C., et al. (2020).	Femtosecond Laser-Assisted Cataract Surgery Versus Phacoemulsification Cataract Surgery (FACT): A Randomized Noninferiority Trial.	Irrelevant study designs
433	Day, A. C., et al. (2021).	Femtosecond laser-assisted cataract surgery compared with phacoemulsification: The FACT non-inferiority RCT.	Irrelevant study designs
434	Day, A. C., et al. (2016).	Laser-assisted cataract surgery versus standard ultrasound phacoemulsification cataract surgery.	Irrelevant study designs
435	Day, S., et al. (2010).	One-Year Outcomes After Retinal Detachment Surgery Among Medicare Beneficiaries.	Irrelevant study designs
436	de Bustros, S. (1994).	Vitrectomy for prevention of macular holes. Results of a randomized multicenter clinical trial. Vitrectomy for Prevention of Macular Hole Study Group.	Irrelevant study designs
437	de Freitas, L. G. A., et al. (2021).	Analysis of cytokines in the aqueous humor during intravitreal Ranibizumab treatment of diabetic macular edema.	Irrelevant study designs
438	De Jong, J. H., et al. (2016).	Intravitreal versus Subretinal administration of recombinant tissue Plasminogen activator combined with gas for acute submacular hemorrhages due to age-related macular degeneration.	Irrelevant study designs
439	De Jong, J. H., et al. (2015).	A randomized controlled trial comparing intravitreal versus subretinal injection of recombinant tissue plasminogen activator for displacement of acute submacular haemorrhage in AMD using SD-OCT volume measurements.	Irrelevant study designs
440	de la Rúa, E. R., et al. (2008).	Non-complicated retinal detachment management: variations in 4 years. Retina 1 project; report 1.	Irrelevant study designs
441	Qian YJ, et al. (2023).	Predictive factors of epiretinal membrane in complicated rhegmatogenous retinal detachment tamponaded with silicone oil.	Non-English
442	de Smet, M. D., et al. (2009).	Microplasmin Intravitreal Administration in Patients with Vitreomacular Traction Scheduled for Vitrectomy The MIVI I Trial.	Irrelevant study designs
443	de Smet, M. D., et al. (2007).	Results of the Phase IIa MIVI Trial: microplasmin in Vitrectomy Patients With Macular Traction or Macular Holes.	Irrelevant study designs
444	DeCroos, F. C., et al. (2012).	Characterization of vitreoretinal interface disorders using OCT in the interventional phase 3 trials of ocriplasmin.	Irrelevant study designs
445	Dehghan, M. H., et al. (2010).	Effect of oral prednisolone on visual outcomes and complications after scleral buckling.	Irrelevant study designs
446	Dehghani, A., et al. (2011).	Adjunctive Local Application of Lidocaine during Scleral Buckling under General Anesthesia.	Irrelevant study designs
447	Demols, P., et al. (2000).	[Surgery for macular hole without positioning].	Irrelevant study designs
448	Denwattana, A., et al. (2018).	Surgical outcomes of preoperative steroid for rhegmatogenous retinal detachment with associated choroidal detachment.	Irrelevant study designs
449	Deonarain, D., et al. (2021).	Supplemental scleral buckle for the management of rhegmatogenous retinal detachment by pars plana vitrectomy: A systematic review and meta-analysis of randomized controlled trials.	Irrelevant study designs
450	Dervenis, N., et al. (2022).	Intraocular Tamponade Choice with Vitrectomy and Internal Limiting Membrane Peeling for Idiopathic Macular Hole: A Systematic Review and Meta-analysis.	Irrelevant study designs
451	Dervenis, P., et al. (2023).	Anti-vascular endothelial growth factors in combination with vitrectomy for complications of proliferative diabetic retinopathy.	Irrelevant study designs
452	Dervenis, P., et al. (2023).	Anti-vascular endothelial growth factors in combination with vitrectomy for complications of proliferative diabetic retinopathy.	Irrelevant study designs
453	Desatnik, H. R., et al. (2000).	Management of glaucoma implants occluded by vitreous incarceration.	Irrelevant study designs
454	Deuchler, S., et al. (2016).	Clinical Efficacy of Simulated Vitreoretinal Surgery to Prepare Surgeons for the Upcoming Intervention in the Operating Room.	Irrelevant study designs
455	Devenyi, R. G. and H. De Carvalho Nakamura (1999).	Combined scleral buckle and pars plana vitrectomy as a primary procedure for pseudophakic retinal detachments.	Irrelevant study designs
456	Devenyi, R. G. and H. D. Nakamura (1999).	Combined scleral buckle and pars plana vitrectomy as a primary procedure for pseudophakic retinal detachments.	Irrelevant study designs
457	Dhawahir-Scala, F. E., et al. (2008).	To posture or not to posture after macular hole surgery.	Irrelevant study designs
458	Dhingra, N., et al. (2007).	Early vitrectomy for fundus-obscuring dense vitreous haemorrhage from presumptive retinal tears.	Irrelevant study designs
459	Dhoot, A., et al. (2021).	Pars Plana Vitrectomy Versus Scleral Buckling in Rhegmatogenous Retinal Detachment Repair: A Meta-Analysis of Randomized Controlled Trials and Observational Studies.	Irrelevant study designs
460	Dhoot, A. S., et al. (2022).	Pars plana vitrectomy versus scleral buckle: A comprehensive meta-analysis of 15,947 eyes.	Irrelevant study designs
461	Dhoot, A. S., et al. (2022).	Pars plana vitrectomy versus scleral buckle: A comprehensive meta-analysis of 15,947 eyes.	Irrelevant study designs
462	di Lauro, R., et al. (2010).	Intravitreal bevacizumab for surgical treatment of severe proliferative diabetic retinopathy.	Irrelevant study designs
463	Diaz-Rubio, J., et al. (2007).	Comparison of Two High-Density Silicone Oils in Complicated Rhegmatogenous Retinal Detachment.	Irrelevant study designs
464	Dickinson, J. D., et al. (2002).	Human Vitreous and Plasma Concentration of Topically and Orally Administered Timolol.	Irrelevant study designs
465	Diddie, K. R., et al. (1996).	Anterior proliferative vitreoretinopathy in the silicone study. Silicone Study Report Number 10.	Irrelevant study designs
466	Dimopoulos, S., et al. (2019).	PROSPECTIVE RANDOMIZED TRIAL ASSESSING THE IMPACT OF FEEDBACK MECHANISMS ON PATIENT POSITIONING.	Irrelevant study designs
467	Do, T., et al. (2014).	Bacterial endogenous endophthalmitis in Vietnam: a randomized controlled trial comparing vitrectomy with silicone oil versus vitrectomy alone.	Irrelevant study designs
468	Doft, B. H. (2019).	International Practice Patterns in the Management of Postprocedure Endophthalmitis.	Irrelevant study designs
469	Doft, B. M., et al. (2000).	Retinal detachment in the endophthalmitis vitrectomy study.	Irrelevant study designs
470	Dolar-Szczasny, J., et al. (2019).	A Review of Current Myopic Foveoschisis Management Strategies.	Irrelevant study designs
471	Dong, F., et al. (2016).	Evaluation of intravitreal ranibizumab on the surgical outcome for diabetic retinopathy with tractional retinal detachment.	Irrelevant study designs
472	Chang, J. S. and W. E. Smiddy (2014).	Cost Evaluation of Surgical and Pharmaceutical Options in Treatment for Vitreomacular Adhesions and Macular Holes.	Irrelevant study designs
473	Chang, S., et al. (1988).	Intraoperative perfluorocarbon liquids in the management of proliferative vitreoretinopathy.	Irrelevant study designs
474	Chang, T. S., et al. (1999).	Prophylactic scleral buckle for prevention of retinal detachment following vitrectomy for macular hole.	Irrelevant study designs
475	Chang, Y. C., et al. (2008).	Effect of oral 13-cis-retinoic acid treatment on postoperative clinical outcome of eyes with proliferative vitreoretinopathy.	Irrelevant study designs
476	Charles, S., et al. (2020).	Clinical comparison of 27-gauge and 23-gauge instruments on the outcomes of pars plana vitrectomy surgery for the treatment of vitreoretinal diseases.	Irrelevant study designs
477	Charles, S. and B. H. Jewart (1994).	Management of the cataract patient with significant retinal disease.	Irrelevant study designs
478	Charteris, D. G. (2020).	Proliferative vitreoretinopathy: revised concepts of pathogenesis and adjunctive treatment.	Irrelevant study designs
479	Charteris, D. G., et al. (2023).	A randomised controlled trial of adjunctive triamcinolone acetonide in eyes undergoing vitreoretinal surgery for open globe trauma – the ASCOT study.	Irrelevant study designs
480	Charteris, D. G., et al. (2002).	Proliferative vitreoretinopathy - developments in adjunctive treatment and retinal pathology.	Irrelevant study designs
481	Chatziralli, I. and A. Loewenstein (2021).	Intravitreal Anti-Vascular Endothelial Growth Factor Agents for the Treatment of Diabetic Retinopathy: A Review of the Literature.	Irrelevant study designs
482	Chatziralli, I., et al. (2021).	Inverted internal limiting membrane flap technique for myopic macular hole: A meta-analysis.	Irrelevant study designs
483	Chatziralli, I., et al. (2016).	Ocriplasmin use for vitreomacular traction and macular hole: A meta-analysis and comprehensive review on predictive factors for vitreous release and potential complications.	Irrelevant study designs
484	Chaudhary, R., et al. (2016).	Clinical and surgical risk factors in the development of proliferative vitreoretinopathy following retinal detachment surgery: A systematic review protocol.	Irrelevant study designs
485	Chaudhary, V., et al. (2023).	Role of Positioning after Full-Thickness Macular Hole Surgery: A Systematic Review and Meta-Analysis.	Irrelevant study designs
486	Chee, Y. E. and D. Eliott (2017).	The Role of Vitrectomy in the Management of Fungal Endophthalmitis.	Irrelevant study designs
487	Cheema, R. A., et al. (2010).	ROLE OF INTRAVITREAL BEVACIZUMAB (AVASTIN) INJECTED AT THE END OF DIABETIC VITRECTOMY IN PREVENTING POSTOPERATIVE RECURRENT VITREOUS HEMORRHAGE.	Irrelevant study designs
488	Chen, C., et al. (2021).	Combined 5-Fluorouracil and Low Molecular Weight Heparin for the Prevention of Postoperative Proliferative Vitreoretinopathy in Patients With Retinal Detachment: A Meta-Analysis.	Irrelevant study designs
489	Chen, G., et al. (2022).	Fovea sparing versus complete internal limiting membrane peeling for myopic traction maculopathy: a meta-analysis.	Irrelevant study designs
490	Chen, G., et al. (2020).	Inverted ILM flap technique versus conventional ILM peeling for idiopathic large macular holes: A meta-analysis of randomized controlled trials.	Irrelevant study designs
491	Chen, G. H., et al. (2019).	Iatrogenic retinal breaks and postoperative retinal detachments in microincision vitrectomy surgery compared with conventional 20-gauge vitrectomy: a meta-analysis.	Irrelevant study designs
492	Chen, H. J., et al. (2023).	Air versus Gas Tamponade for Primary Rhegmatogenous Retinal Detachment: A Systematic Review and Meta-analysis.	Irrelevant study designs
493	Chen, H. J., et al. (2020).	Effect of intravitreal ranibizumab pretreatment on vitrectomy in young patients with proliferative diabetic retinopathy.	Irrelevant study designs
494	Chen, J., et al. (2022).	Transthyretin proteoforms of intraocular origin in human subretinal fluid.	Irrelevant study designs
495	Chen, J., et al. (2019).	Efficacy of femtosecond laser-assisted phacoemulsification for cataract patients and its influence on serum levels of inflammatory factors.	Irrelevant study designs
496	Chen, R. W. S., et al. (2014).	Vitreoretinal Management and Surgical Outcomes in Proliferative Sickle Retinopathy: A Case Series.	Irrelevant study designs
497	Chen, S. N. and C. M. Yang (2016).	Lens capsular flap transplantation in the management of refractory macular hole from multiple etiologies.	Irrelevant study designs
498	Dong, Z., et al. (2001).	Clinical and histopathologic analyses of after cataract in rabbit eyes having undergone three different cataract surgeries.	Irrelevant study designs
499	Dotrelová, D., et al. (2000).	[Glaucoma after surgery for idiopathic macular holes].	Irrelevant study designs
500	Huo QY, et al. (2023).	4D label-free proteomic analysis of vitreous from patients with rhegmatogenous retinal detachment.	Non-English
501	Doyle, J., et al. (2018).	A quality of life survey in patients with long-term silicone oil or phthisis bulbi.	Irrelevant study designs
502	Drenser, K., et al. (2016).	A RANDOMIZED, PLACEBO-CONTROLLED STUDY OF INTRAVITREAL OCRIPLASMIN IN PEDIATRIC PATIENTS SCHEDULED FOR VITRECTOMY.	Irrelevant study designs
503	Drenser, K. A., et al. (2021).	Retrospective Study of Ellipsoid Zone Integrity Following Treatment with Intravitreal Ocriplasmin (OZONE Study).	Irrelevant study designs
504	Drks (2014).	The detection of intravitreal opsin concentrations in human eyes suffering from different alterations of the vitreomacular interface.	Irrelevant study designs
505	Du, S., et al. (2022).	Successive trabecular meshwork photocoagulation in the treatment and prevention of refractory hypotony.	Irrelevant study designs
506	Duan, A. L., et al. (2005).	[The pilot study of intravitreal injection of triamcinolone acetonide for treatment of retinal detachment with choroidal detachment].	Irrelevant study designs
507	Dugel, P. (2016).	Oasis: a 2-year study evaluating ocriplasmin for the treatment of symptomatic vitreomacular adhesion/vitreomacular traction including full-thickness macular hole.	Irrelevant study designs
508	Dugel, P. U., et al. (2015).	Characterization of Anatomic and Visual Function Outcomes in Patients With Full-Thickness Macular Hole in Ocriplasmin Phase 3 Trials.	Irrelevant study designs
509	Dugel, P. U., et al. (2016).	Results of the 2-Year Ocriplasmin for Treatment for Symptomatic Vitreomacular Adhesion Including Macular Hole (OASIS) Randomized Trial.	Irrelevant study designs
510	Duker, J. S., et al. (1991).	Retrobulbar bupivacaine irrigation for postoperative pain after scleral buckling surgery. A prospective study.	Irrelevant study designs
511	Duong, R., et al. (2022).	Pre-operative prognostic risk factors in patients undergoing 27-g Pars Plana Vitrectomy for diabetic tractional retinal.	Irrelevant study designs
512	Dutta Majumder, P., et al. (2018).	Postsurgical sympathetic ophthalmia: retrospective analysis of a rare entity.	Irrelevant study designs
513	Eberhart, L. H., et al. (2004).	Droperidol and dolasetron alone or in combination for prevention of postoperative nausea and vomiting after vitrectomy.	Irrelevant study designs
514	Eberhart, L. H. J., et al. (2004).	Droperidol and dolasetron alone or in combination for prevention of postoperative nausea and vomiting after vitrectomy.	Irrelevant study designs
515	Ebrahimi, M., et al. (2022).	Monoclonal antibodies in diabetic retinopathy.	Irrelevant study designs
516	Ebrahimiadib, N., et al. (2020).	The effect of scleral buckling on accommodative amplitude.	Irrelevant study designs
517	Eddahabi, C., et al. (2021).	Unusual eye injury related to abusive head trauma.	Irrelevant study designs
518	Edelmann, M. L., et al. (2022).	Retrospective evaluation of phacoemulsification and aspiration in 182 eyes: Visual outcomes and CDE-predictive value.	Irrelevant study designs
519	Edmunds, B. and C. R. Canning (1996).	The effect of prophylactic acetazolamide in patients undergoing extensive retinal detachment repair.	Irrelevant study designs
520	Edwards, T. L., et al. (2018).	Assessment of the Electronic Retinal Implant Alpha AMS in Restoring Vision to Blind Patients with End-Stage Retinitis Pigmentosa.	Irrelevant study designs
521	Egli, A., et al. (2008).	Cytomegalovirus-associated chorioretinitis after liver transplantation: case report and review of the literature.	Irrelevant study designs
522	Ehlers, J. P. and S. Fekrat (2011).	Retinal vein occlusion: Beyond the acute event.	Irrelevant study designs
523	Ehlers, J. P., et al. (2015).	Determination of feasibility and utility of microscope-integrated optical coherence tomography during ophthalmic surgery: the DISCOVER Study RESCAN Results.	Irrelevant study designs
524	Ehlers, J. P., et al. (2018).	Outcomes of Intraoperative OCT–Assisted Epiretinal Membrane Surgery from the PIONEER Study.	Irrelevant study designs
525	Ehrhardt, A., et al. (2023).	Dissociated Optic Nerve Fiber Layer Appearance after Macular Hole Surgery: A Randomized Controlled Trial Comparing the Temporal Inverted Internal Limiting Membrane Flap Technique with Conventional Peeling.	Irrelevant study designs
526	Eid, A. M., et al. (2019).	Novel Technique of Pneumatic Posterior Capsulorhexis for Treatment and Prevention of Posterior Capsular Opacification.	Irrelevant study designs
527	Eide, N. and P. Syrdalen (1987).	Contusion rupture of the globe.	Irrelevant study designs
528	Gu YH, et al. (2016).	Risk factors of rhegmatogenous retinal detachment associated with choroidal detachment in Chinese patients.	Non-English
529	el-Asrar, A. M. (1997).	Primary vitrectomy for bullous rhegmatogenous retinal detachments due to complex breaks.	Irrelevant study designs
530	El-Saied, H. M. and M. A. S. E. Abdelhakim (2017).	DIFFERENT SURGICAL MODALITIES for MANAGEMENT of PERSISTENT GLAUCOMA after SILICONE OIL REMOVAL in VITRECTOMIZED EYES.	Irrelevant study designs
531	El Baha, S., et al. (2021).	Anatomical and Functional Outcomes of Vitrectomy with/without Intravitreal Methotrexate Infusion for Management of Proliferative Vitreoretinopathy Secondary to Rhegmatogenous Retinal Detachment.	Irrelevant study designs
532	El Enin, M. A. H. A., et al. (2008).	Effect of fentanyl addition to local anaesthetic in peribulbar block.	Irrelevant study designs
533	Jun-Min Gui, et al. (2013).	Vitrectomy, lensectomy and silicone oil tamponade in the management of retinal detachment associated with choroidal detachment	Non-English
534	El Rayes, E. N. (2014).	SUPRA CHOROIDAL BUCKLING IN MANAGING MYOPIC VITREORETINAL INTERFACE DISORDERS 1-Year Data.	Irrelevant study designs
535	El Toukhi, M. E. S., et al. (1998).	Use of perfluorocarbon liquid (PFCL) in the treatment of retinal detachments with proliferative vitreoretinopathy.	Irrelevant study designs
536	Elbendary, A. M., et al. (2011).	Predictability of vitreous detachment following intravitreal plasmin injection in diabetic macular edema associated with vitreomacular traction.	Irrelevant study designs
537	Eldweik, L. and I. S. Mantagos (2016).	Role of VEGF Inhibition in the Treatment of Retinopathy of Prematurity.	Irrelevant study designs
538	Elghawy, O., et al. (2022).	Effect of surgical timing in 23-g pars plana vitrectomy for primary repair of macula-off rhegmatogenous retinal detachment, a retrospective study.	Irrelevant study designs
539	Elhousseini, Z., et al. (2014).	Incidence of lens touch during pars plana vitrectomy and outcomes from subsequent cataract surgery.	Irrelevant study designs
540	Elhusseiny, A. M., et al. (2019).	Cost Analysis of Pneumatic Retinopexy versus Pars Plana Vitrectomy for Rhegmatogenous Retinal Detachment.	Irrelevant study designs
541	Ellakwa, A. F. (2012).	Long term results of pneumatic retinopexy.	Irrelevant study designs
542	Elsayed, M., et al. (2019).	Sickle cell retinopathy. A focused review.	Irrelevant study designs
543	Elwan, M. M., et al. (2019).	Long-term outcome of internal limiting membrane peeling with and without foveal sparing in myopic foveoschisis.	Irrelevant study designs
544	Elwan, M. M. and S. M. Hagras (2022).	Impact of the Inverted Internal Limiting Membrane Flap Diameter on Large Idiopathic Macular Hole Closure: Comparative Randomized Study.	Commentaries,letters
545	Elwan, M. M., et al. (2019).	Trimanual Versus Unimanual 23-Gauge Vitrectomy in Patients With Diabetes: Limitations and Expectations.	Irrelevant study designs
546	Emi, K., et al. (2005).	[New biconcave prism contact lens for vitreous surgery in gas-filled eyes].	Irrelevant study designs
547	Enaida, H., et al. (2016).	[Efficacy and Safety of A0001 (Brilliant Blue G250) for Internal Limiting Membrane Staining and Peeling: Phase III Investigator-initiated Multicenter Clinical Trial].	Irrelevant study designs
548	Enaida, H., et al. (2006).	Brilliant blue G selectively stains the internal limiting membrane/brilliant blue G-assisted membrane peeling.	Irrelevant study designs
549	Eng, K. T., et al. (2004).	Retinal toxicity of intravitreal ganciclovir in rabbit eyes following vitrectomy and insertion of silicone oil.	Irrelevant study designs
550	Engelmann, K. and E. Herbrig (2008).	[Different endotamponade agents and their clinical indications].	Irrelevant study designs
551	Engelmann, K., et al. (2015).	[Effect of autologous platelet concentrates on the anatomical and functional outcome of late stage macular hole surgery: A retrospective analysis].	Irrelevant study designs
552	Englander, M. and L. H. Y. Young (2011).	Ocular toxoplasmosis: Advances in detection and treatment.	Irrelevant study designs
553	Enin, M., et al. (2009).	Effect of fentanyl addition to local anaesthetic in peribulbar block.	Irrelevant study designs
554	Epstein, D. L. J., et al. (2012).	Bevacizumab for Macular Edema in Central Retinal Vein Occlusion: A Prospective, Randomized, Double-Masked Clinical Study.	Irrelevant study designs
555	Er, H., et al. (2004).	Intraoperative Ketorolac and Eye Pain after Vitreoretinal Surgery: A Prospective, Randomized, Placebo-Controlled Study [2] (multiple letters).	Irrelevant study designs
556	Errera, M. H., et al. (2016).	Eales' disease.	Irrelevant study designs
557	Eshtiaghi, A., et al. (2022).	Pars Plana Vitrectomy with and without Supplemental Scleral Buckle for the Repair of Rhegmatogenous Retinal Detachment: A Meta-analysis.	Irrelevant study designs
558	Euctr, B. E. (2007).	A Randomized, Sham-Injection Controlled, Double-Masked, Ascending-Dose, Dose-Range-Finding, Multicenter Trial of Microplasmin Intravitreal Injection for Non-Surgical PVD Induction for Treatment of Vitreomacular Traction - MIVI II-TRACTION.	Irrelevant study designs
559	Euctr, B. E. (2008).	An Open Label, Single Center Trial of Microplasmin Intravitreal Injection for Non-Surgical Treatment of Focal Vitreomacular Adhesion - MIVI 8.	Irrelevant study designs
560	Euctr, F. R. (2016).	Efficacy and safety of Aflibercept (Eylea®) in proliferative diabetic retinopathy.	Irrelevant study designs
561	Euctr, G. B. (2005).	A pilot study investigating the effects of a combination of local and systemic anti-inflammatory adjuncts in patients undergoing vitrectomy and silicone oil for established Proliferative Vitreoretinopathy. - Anti-inflammatories in patients with PVR.	Irrelevant study designs
562	Euctr, G. B. (2011).	A prospective, randomised controlled trial of Ranibizumab pre-treatment in Diabetic Vitrectomy – a pilot study. - A pilot RCT of ranibizumab in diabetic vitrectomy - The RaDiVit Study.	Irrelevant study designs
563	Euctr, G. B. (2013).	Prospective, randomized, multicenter, open label, phase II / III study to assess efficacy and safety of ranibizumab 0.5 mg intravitreal injections plus panretinal photocoagulation (PRP) versus PRP in monotherapy in the treatment of subjects with high risk proliferative diabetic retinopathy. (PROTEUS).	Irrelevant study designs
564	Euctr, G. B. (2014).	A study to investigate the potential of an intensive anti-inflammatory treatment regime to improve the outcome of surgery in eyes that have suffered severe trauma.	Irrelevant study designs
565	Euctr, N. L. (2007).	A Randomized, Sham-Injection Controlled, Double-Masked, Ascending-Dose, Dose-Range-Finding Trial of Microplasmin Intravitreal Injection for Non-Surgical PVD Induction for Treatment of Diabetic Macular Edema. - MIVI II.	Irrelevant study designs
566	Euctr, P. T. (2009).	Prospective, randomized, open label phase II study to assess efficacy and safety of Macugen® (pegaptanib 0.3 mg intravitreal injections) plus panretinal photocoagulation (PRP) and PRP (monotherapy) in the treatment of patients with high risk proliferative diabetic retinopathy.	Irrelevant study designs
567	Zhi-Jun Shen, et al. (2023).	Clinical characteristics and surgical treatment of idiopathic uveal effusion syndrome	Non-English
568	Ezra, E. and Z. J. Gregor (2004).	Surgery for idiopathic full-thickness macular hole: two-year results of a randomized clinical trial comparing natural history, vitrectomy, and vitrectomy plus autologous serum: Morfields Macular Hole Study Group RAeport no. 1.	Irrelevant study designs
569	Faia, L. J. and M. T. Trese (2011).	Retinopathy of prematurity care: Screening to vitrectomy.	Commentaries,letters
570	Fakhraie, G., et al. (2019).	Cystoid macular edema with prostaglandin analogue use after uneventful cataract surgery in glaucoma patients.	Irrelevant study designs
571	Falavarjani, K. G., et al. (2022).	Intravitreal recombinant tPA before vitrectomy for diabetic tractional retinal detachment: A randomized controlled trial.	Irrelevant study designs
572	Falavarjani, K. G., et al. (2014).	Intrasilicone oil injection of bevacizumab at the end of retinal reattachment surgery for severe proliferative vitreoretinopathy.	Irrelevant study designs
573	Falkner-Radler, C. I., et al. (2008).	Accuracy of preoperative biometry in vitrectomy combined with cataract surgery for patients with epiretinal membranes and macular holes: results of a prospective controlled clinical trial.	Irrelevant study designs
574	Falkner-Radler, C. I., et al. (2008).	Blue light-filter intraocular lenses in vitrectomy combined with cataract surgery: results of a randomized controlled clinical trial.	Irrelevant study designs
575	Falkner-Radler, C. I., et al. (2011).	Human retinal pigment epithelium (RPE) transplantation: Outcome after autologous RPE-choroid sheet and RPE cell-suspension in a randomised clinical study.	Irrelevant study designs
576	Falkner, C. I., et al. (2001).	Outcome after silicone oil removal.	Irrelevant study designs
577	Fallico, M., et al. (2018).	Internal limiting membrane peeling versus no peeling during primary vitrectomy for rhegmatogenous retinal detachment: A systematic review and meta-analysis.	Irrelevant study designs
578	Fan, S., et al. (2022).	Efficacy of prophylactic laser retinopexy in acute retinal necrosis: A systematic review and meta-analysis.	Irrelevant study designs
579	Fang, Y. X., et al. (2020).	DEVELOPMENT OF MACULAR ATROPHY AFTER PARS PLANA VITRECTOMY FOR MYOPIC TRACTION MACULOPATHY AND MACULAR HOLE RETINAL DETACHMENT IN PATHOLOGIC MYOPIA.	Irrelevant study designs
580	Farahvash, A., et al. (2021).	Combined versus Sequential Phacoemulsification and Pars Plana Vitrectomy: A Meta-Analysis.	Irrelevant study designs
581	Farahvash, M. S., et al. (2011).	PREOPERATIVE INJECTION OF INTRAVITREAL BEVACIZUMAB IN DENSE DIABETIC VITREOUS HEMORRHAGE.	Irrelevant study designs
582	Farmery, A. D., et al. (2003).	Sub-Tenon's block reduces both intraoperative and postoperative analgesia requirement in vitreo-retinal surgery under general anaesthesia.	Irrelevant study designs
583	Farouk, M. M., et al. (2017).	Air Bubble Technique for Fundus Visualization during Vitrectomy in Aphakia.	Irrelevant study designs
584	Farvardin, M., et al. (2005).	Neodymium:Yag laser treatment for premacular hemorrhage.	Irrelevant study designs
585	Fassbender, J. M., et al. (2015).	A comparison of early and delayed vitrectomy for management of vitreous hemorrhage due to proliferative diabetic retinopathy.	Irrelevant study designs
586	Faulborn, J., et al. (1977).	Results of primary vitrectomy in severe perforating ocular injuries.	Irrelevant study designs
587	Favard, C., et al. (1996).	Full panretinal photocoagulation and early vitrectomy improve prognosis of florid diabetic retinopathy.	Irrelevant study designs
588	Fei, P., et al. (2018).	Staged lensectomy and posterior vitrectomy in stage 5 retinopathy of prematurity with advanced complications.	Irrelevant study designs
589	Feltgen, N., et al. (2006).	Arterio-venous dissection after isovolaemic haemodilution in branch retinal vein occlusion: a non-randomised prospective study.	Irrelevant study designs
590	Feltgen, N., et al. (2007).	Retinal endovascular lysis in ischemic central retinal vein occlusion - One-year results of a pilot study.	Irrelevant study designs
591	Feltgen, N., et al. (2007).	Retinal Endovascular Lysis in Ischemic Central Retinal Vein Occlusion. One-Year Results of a Pilot Study.	Irrelevant study designs
592	Feltgen, N. and P. Walter (2014).	Rhegmatogenous retinal detachment--an ophthalmologic emergency.	Irrelevant study designs
593	Feltgen, N., et al. (2005).	Scleral Buckling versus Primary Vitrectomy (SPR) Study: evaluation of the Recruitment List.	Irrelevant study designs
594	Feltgen, N., et al. (2007).	Scleral buckling versus primary vitrectomy in rhegmatogenous retinal detachment study (SPR Study): recruitment list evaluation. Study report no. 2.	Irrelevant study designs
595	Feng, W. O. C., et al. (2019).	Endogenous endophthalmitis secondary to melioidosis in paediatric patients: Case series and review article.	Irrelevant study designs
596	Feng, X., et al. (2017).	RISK OF SILICONE OIL AS VITREOUS TAMPONADE IN PARS PLANA VITRECTOMY: A Systematic Review and Meta-Analysis.	Irrelevant study designs
597	Fernandes, R. A. B., et al. (2012).	Artificial vision through neuronal stimulation.	Irrelevant study designs
598	Fernandes, R. A. B., et al. (2023).	TRANSPLANTATION OF SUBRETINAL STEM CELL-DERIVED RETINAL PIGMENT EPITHELIUM FOR STARGARDT DISEASE: A Phase I Clinical Trial.	Irrelevant study designs
599	Fernández-Vega González, A. and R. H. Muni (2022).	The history of pneumatic retinopexy: have we come full circle?	Irrelevant study designs
600	Ferrara, M., et al. (2023).	A randomised controlled trial evaluating internal limiting membrane peeling forceps in macular hole surgery.	Irrelevant study designs
601	Figueira, J., et al. (2018).	Ranibizumab Plus Panretinal Photocoagulation versus Panretinal Photocoagulation Alone for High-Risk Proliferative Diabetic Retinopathy (PROTEUS Study).	Irrelevant study designs
602	Figueiredo, N., et al. (2022).	Longitudinal Assessment of Ellipsoid Zone Recovery Using En Face Optical Coherence Tomography After Retinal Detachment Repair.	Irrelevant study designs
603	Figueiredo, N., et al. (2022).	Pneumatic retinopexy as a treatment for rhegmatogenous retinal detachment in pediatric patients meeting PIVOT criteria.	Irrelevant study designs
604	Wroblewski, J. J., et al. (2010).	Pegaptanib sodium for macular edema secondary to branch retinal vein occlusion.	Irrelevant study designs
605	Abouhussein, M. A. and A. R. Gomaa (2020).	Aflibercept plus micropulse laser versus aflibercept monotherapy for diabetic macular edema: 1-year results of a randomized clinical trial.	Irrelevant study designs
606	Bougatsou, P., et al. (2020).	Comparison of Subthreshold 532 nm Diode Micropulse Laser with Conventional Laser Photocoagulation in the Treatment of Non-Centre Involved Clinically Significant Diabetic Macular Edema.	Irrelevant study designs
607	Brown, D. M., et al. (2018).	Targeted Retinal Photocoagulation for Diabetic Macular Edema with Peripheral Retinal Nonperfusion: Three-Year Randomized DAVE Trial.	Irrelevant study designs
608	Figueroa, M., et al. (2000).	Scleral Buckling Technique without Retinopexy for Treatment of Rhegmatogenous Retinal Detachment.	Irrelevant study designs
609	Figueroa, M. S., et al. (2008).	Surgical and anatomical outcomes of pars plana vitrectomy for diffuse nontractional diabetic macular edema.	Irrelevant study designs
610	Figueroa, M. S., et al. (2002).	Scleral buckling technique without retinopexy for treatment of rhegmatogenous retinal detachment: A pilot study.	Irrelevant study designs
611	Filippi, L., et al. (2013).	Oral propranolol for retinopathy of prematurity: Risks, safety concerns, and perspectives.	Irrelevant study designs
612	Filippi, L., et al. (2013).	Oral propranolol for retinopathy of prematurity: risks, safety concerns, and perspectives.	Irrelevant study designs
613	Filippi, L., et al. (2010).	Study protocol: Safety and efficacy of propranolol in newborns with Retinopathy of Prematurity (PROP-ROP): ISRCTN18523491.	Irrelevant study designs
614	Fitzpatrick, J. C., et al. (2022).	Cytokine Profiles of Normal Eyes in the INflammatory MediatorS in the PathophysIology of Diabetic REtinopathy (INSPIRE) Study.	Irrelevant study designs
615	Fledelius, H. (1980).	Ultrasonic B-scanning in ophthalmology. A series comprising 399 examinations from one year.	Irrelevant study designs
616	Fledelius, H. C. and H. Jensen (2011).	Late subsequent ocular morbidity in retinopathy of prematurity patients, with emphasis on visual loss caused by insidious 'involutive' pathology: An observational series.	Irrelevant study designs
617	Flynn, H. W., Jr., et al. (1992).	Pars plana vitrectomy in the Early Treatment Diabetic Retinopathy Study. ETDRS report number 17. The Early Treatment Diabetic Retinopathy Study Research Group.	Irrelevant study designs
618	Flynn, H. W. and N. Relhan (2017).	The Charles Schepens Lecture: Management Options for Vitreomacular Traction: Use an Individualized Approach.	Commentaries,letters
619	Flynn Jr, H. W., et al. (1992).	Pars plana vitrectomy in the Early Treatment Diabetic Retinopathy Study: ETDRS report number 17.	Irrelevant study designs
620	Foerster, M. H. (2005).	Primary vitrectomy and scleral buckling for repairing retinal detachment - Results of the SPR-study in pseudophacic-ablation.	Irrelevant study designs
621	Folgar, F. A., et al. (2012).	Assessment of retinal morphology with spectral and time domain OCT in the phase III trials of enzymatic vitreolysis.	Irrelevant study designs
622	Fong, A. C. O. and H. Schatz (1993).	Central retinal vein occlusion in young adults.	Irrelevant study designs
623	Forlini, M., et al. (2020).	Limited Vitrectomy versus Complete Vitrectomy for Epiretinal Membranes: A Comparative Multicenter Trial.	Irrelevant study designs
624	Forsaa, V. A. and J. Krohn (2016).	POSTOPERATIVE POSITIONING IN MACULAR HOLE SURGERY: An Objective Evaluation of Nonsupine Positioning and the Effect of the	Irrelevant study designs
625	Forte, R., et al. (2009).	Three-dimensional ultrasound of ophthalmic pathologies.	Irrelevant study designs
626	Foti, P. V., et al. (2021).	Diagnostic methods and therapeutic options of uveal melanoma with emphasis on MR imaging—Part II: treatment indications and complications.	Irrelevant study designs
627	Fouad Aziz, J. H., et al. (2022).	Intravitreal methotrexate infusion for prophylaxis of proliferative vitreoretinopathy after pars plana vitrectomy for rhegmatogenous retinal detachment.	Irrelevant study designs
628	Framme, C., et al. (2000).	[Complications after external retinal surgery in pseudophakic retinal detachment--are scleral buckling operations still current?].	Irrelevant study designs
629	Framme, C., et al. (2000).	Complications after external surgery in pseudophacic retinal detachment: Are conventional buckling procedures still up to date?	Irrelevant study designs
630	Frank, R. N. (1986).	Diabetic retinopathy: current concepts of evaluation and treatment.	Irrelevant study designs
631	Freeman, W. R., et al. (1997).	Vitrectomy for the treatment of full-thickness stage 3 or 4 macular holes. Results of a multicentered randomized clinical trial. The Vitrectomy for Treatment of Macular Hole Study Group.	Irrelevant study designs
632	Froussard, F. and D. Chauvaud (2001).	[Anatomic results of buckle surgery for retinal detachments with undetected break].	Irrelevant study designs
633	Fu, A. D., et al. (2004).	The clinical management of diabetic retinopathy.	Irrelevant study designs
634	Fu, M., et al. (2017).	Effect of three-dimensional reconstruction-assisted 23G micro-invasive vitrectomy in patients with proliferative diabetic retinopathy.	Irrelevant study designs
635	Fujii, K., et al. (2005).	Outcome of vitreous surgery for prematurity of retinopathy with retinal detachment.	Irrelevant study designs
636	Fukuda, M. (1994).	Classification and treatment of diabetic retinopathy.	Irrelevant study designs
637	Fulcher, T. and R. W. Acheson (1995).	The visual outcome of vitrectomy for advanced diabetic retinopathy.	Irrelevant study designs
638	Funatsu, R., et al. (2022).	Silicone oil versus gas tamponade for primary rhegmatogenous retinal detachment treated successfully with a propensity score analysis: Japan Retinal Detachment Registry.	Irrelevant study designs
639	Fung, T., et al. (2022).	Face-down positioning or posturing after vitrectomy for macula-involving rhegmatogenous retinal detachments.	Irrelevant study designs
640	Fung, W. E. (1980).	Anterior vitrectomy for chronic aphakic cystoid macular edema.	Irrelevant study designs
641	Gabriel, R. S., et al. (2020).	Review of Vitreopapillary Traction Syndrome.	Irrelevant study designs
642	Gagnon, N. A., et al. (2021).	Efficacy and safety of suprachoroidal triamcinolone injection in horses with poorly responsive equine recurrent uveitis.	Irrelevant study designs
643	Galand, A., et al. (1996).	Posterior capsulorhexis in adult eyes with intact and clear capsules.	Irrelevant study designs
644	Gale, J. and K. Small (2012).	Retinal rearrangement causing retinotopic plasticity.	Irrelevant study designs
645	Gan, I. M., et al. (2005).	Intravitreal dexamethasone as adjuvant in the treatment of postoperative endophthalmitis: a prospective randomized trial.	Irrelevant study designs
646	Gandorfer, A. (2008).	Enzymatic vitreous disruption.	Irrelevant study designs
647	Gandorfer, A. (2011).	Pharmacological Vitreolysis.	Irrelevant study designs
648	Gandorfer, A., et al. (2015).	Association between anatomical resolution and functional outcomes in the mivi-trust studies using ocriplasmin to treat symptomatic vitreomacular adhesion/vitreomacular traction, including when associated with macular hole.	Irrelevant study designs
649	Ganekal, S. and S. Dorairaj (2014).	Effect of intraoperative 5-fluorouracil and low molecular weight heparin on the outcome of high-risk proliferative vitreoretinopathy.	Irrelevant study designs
650	Gange, W. S., et al. (2020).	Risk factors for severe diabetic eye disease in a large sample of patients newly-diagnosed with type 2 diabetes.	Irrelevant study designs
651	Gao, M., et al. (2019).	Post-operative outcomes associated with Boston type 1 keratoprosthesis implantation in Northeast China.	Irrelevant study designs
652	Gao, M., et al. (2017).	Management Modalities for Traumatic Macular Hole: A Systematic Review and Single-Arm Meta-Analysis.	Irrelevant study designs
653	Gao, S., et al. (2020).	Intravitreal Conbercept Injection as an Adjuvant in Vitrectomy with Silicone Oil Infusion for Severe Proliferative Diabetic Retinopathy.	Irrelevant study designs
654	Nct (2018).	Effects of Macular Buckle Versus Vitrectomy on Macular Hole and Macular Detachment in Highly Myopic Eyes.	Irrelevant study designs
655	Nct (2018).	Phacoemulsification Versus Phacoemulsification With Micro-bypass Stent.	Irrelevant study designs
656	Nct (2018).	Silicone Oil Versus Long-acting Gas Tamponade in Proliferative Diabetic Retinopathy Patients With High-grade Vitreoretinal Adhesion Undergoing Vitrectomy.	Irrelevant study designs
657	Nct (2018).	A Study to Evaluate the Safety and Tolerability of ONL1204 in Patients With Macula-off, Rhegmatogenous Retinal Detachment.	Irrelevant study designs
658	Nct (2019).	Beveled-Tip Versus(vs) Standard-Tip.	Irrelevant study designs
659	Nct (2019).	Effect of HFNO on Spontaneous Ventilation in Obese Patients During Analgo-sedation for Vitrectomy.	Irrelevant study designs
660	Nct (2019).	Effect of Type of Head Positioning on Retinal Displacement in Vitrectomy for Retinal Detachment.	Irrelevant study designs
661	Nct (2019).	Novel Technique of Pneumatic Posterior Capsulorhexis for Treatment and Prevention of Posterior Capsular Opacification.	Conference summary
662	Nct (2019).	Pneumatic Retinopexy for Severe Bullous Retinal Detachment.	Irrelevant study designs
663	Nct (2019).	Retinal Displacement Rates in Pneumatic Retinopexy Versus Pars Plana Vitrectomy For Primary Retinal Detachment.	Irrelevant study designs
664	Nct (2020).	23-gauge Pars Plana Vitrectomy With Silicone Oil Injectionsilicone Oil Injection With Surgical.	Irrelevant study designs
665	Nct (2022).	Dropless Pars Plana Vitrectomy Study.	Irrelevant study designs
666	Nct (2022).	The Effect of IVA for Preventing Postvitrectomy Hemorrhage in PDR.	Irrelevant study designs
667	Nct (2022).	Efficacy and Safety Comparison of IVR and IVC Before Vitrectomy in Proliferative Diabetic Retinopathy.	Irrelevant study designs
668	Nct (2022).	Internal Limiting Membrane Peeling in Retinal Detachment Surgery.	Protocol
669	Gastaud, P. and A. Freton (2007).	Inferior retinal detachment with silicone oil tamponade.	Irrelevant study designs
670	Gaudric, A., et al. (2011).	Vitreoretinal surgery for severe retinal capillary hemangiomas in von hippel-lindau disease.	Irrelevant study designs
671	Gaudric, A., et al. (1995).	Autologous platelet concentrate for the treatment of full-thickness macular holes.	Irrelevant study designs
672	Gazzard, G., et al. (2023).	Laser in Glaucoma and Ocular Hypertension (LiGHT) Trial: Six-Year Results of Primary Selective Laser Trabeculoplasty versus Eye Drops for the Treatment of Glaucoma and Ocular Hypertension.	Irrelevant study designs
673	Gazzard, G., et al. (2019).	Selective laser trabeculoplasty versus drops for newly diagnosed ocular hypertension and glaucoma: the LiGHT RCT.	Irrelevant study designs
674	Gehring, S., et al. (1999).	Preparation of autologous platelets for the ophthalmologic treatment of macular holes.	Irrelevant study designs
675	Gelisken, F., et al. (2007).	Full macular translocation versus photodynamic therapy with verteporfin in the treatment of neovascular age-related macular degeneration: 1-year results of a prospective, controlled, randomised pilot trial (FMT-PDT).	Irrelevant study designs
676	Genovese, M. C., et al. (2019).	Effect of Filgotinib vs Placebo on Clinical Response in Patients With Moderate to Severe Rheumatoid Arthritis Refractory to Disease-Modifying Antirheumatic Drug Therapy: The FINCH 2 Randomized Clinical Trial.	Irrelevant study designs
677	Genovesi-Ebert, F., et al. (2007).	Injection of Intravitreal Avastin Before Vitrectomy Surgery in the Treatment of Severe Proliferative Diabetic Retinopathy.	Irrelevant study designs
678	Genovesi Ebert, F., et al. (2004).	Heavy Silicone Oil (HSO) as endotamponade in Complicated Retinal Detachment (RD).	Irrelevant study designs
679	Geoff Williams, R. (1996).	Does the presence of heparin and dexamethasone in the vitrectomy infusate reduce reproliferation in proliferative vitreoretinopathy?	Irrelevant study designs
680	Gerding, H. (2016).	Acid Violet 17: a New Dye for Chromovitrectomy?	Irrelevant study designs
681	Gerding, H., et al. (2007).	Experimental implantation of epiretinal retina implants (EPI-RET) with an IOL-type receiver unit.	Irrelevant study designs
682	Ghali, A. M. and A. M. El Btarny (2010).	The effect on outcome of peribulbar anaesthesia in conjunction with general anesthesia for vitreoretinal surgery.	Irrelevant study designs
683	Gharbiya, M., et al. (2013).	Macular thickness changes evaluated with spectral domain optical coherence tomography after uncomplicated phacoemulsification.	Irrelevant study designs
684	Ghoraba, H., et al. (2023).	Pars plana vitrectomy with internal limiting membrane flap versus pars plana vitrectomy with conventional internal limiting membrane peeling for large macular hole.	Irrelevant study designs
685	Ghoraba, H. H., et al. (2002).	The problems of biometry in combined silicone oil removal and cataract extraction: a clinical trial.	Irrelevant study designs
686	Ghosh, B., et al. (2016).	COMPARATIVE EVALUATION OF SEQUENTIAL INTRAOPERATIVE USE OF WHOLE BLOOD FOLLOWED BY BRILLIANT BLUE VERSUS CONVENTIONAL BRILLIANT BLUE STAINING OF INTERNAL LIMITING MEMBRANE IN MACULAR HOLE SURGERY.	Irrelevant study designs
687	Ghosh, Y. K., et al. (2004).	Surgical treatment and outcome of patients with giant retinal tears.	Irrelevant study designs
688	Giansanti, F., et al. (2009).	Submacular surgery for choroidal neovascularisation secondary to age-related macular degeneration.	Irrelevant study designs
689	Gibran, S. K. and P. E. Cleary (2007).	Ocular coherence tomographic examination of postoperative foveal architecture after scleral buckling vs vitrectomy for macular off retinal detachment.	Irrelevant study designs
690	Gilon, B. and A. C. Gribomont (1999).	[Weak and moderate myopia and the prognostic value of macular hole surgery].	Irrelevant study designs
691	Gishti, O., et al. (2019).	Symptoms related to posterior vitreous detachment and the risk of developing retinal tears: a systematic review.	Irrelevant study designs
692	Giusti, C., et al. (2002).	Clinical pathogenesis of macular holes in patients affected by retinitis pigmentosa.	Irrelevant study designs
693	Glaser, B. M., et al. (1992).	Transforming growth factor-beta 2 for the treatment of full-thickness macular holes. A prospective randomized study.	Irrelevant study designs
694	Glaser, B. M., et al. (1992).	Transforming growth factor-β2 for the treatment of full-thickness macular holes: A prospective randomized study.	Irrelevant study designs
695	Göbel, W. and R. Guthoff (2010).	[Morphology of macular holes after pars plana vitrectomy with silicone oil endotamponade : a pilot study with high resolution Fourier domain OCT (Cirrus OCT)].	Irrelevant study designs
696	Goebbels, M. J., et al. (1994).	Changes of Corneal Topography Induced by Vitreoretinal Surgery.	Irrelevant study designs
697	Gogate, P. M., et al. (2005).	Safety and efficacy of phacoemulsification compared with manual small-incision cataract surgery by a randomized controlled clinical trial: Six-week results.	Irrelevant study designs
698	Golan, S. and A. Lowenstein (2012).	New developments in the treatment of diabetic macular edema: Latest clinical evidence.	Irrelevant study designs
699	Goldbaum, M. H., et al. (1998).	Silicone oil tamponade to seal macular holes without position restrictions.	Irrelevant study designs
700	Gomaa, A. R. and S. M. Elbaha (2017).	Applying Sutureless Encircling Number 41 Band and Transscleral Chandelier-Assisted Laser Retinopexy for Scleral Buckling Procedure.	Irrelevant study designs
701	Goncu, T., et al. (2012).	Comparison of efficacy and safety between transconjunctival 23-gauge and conventional 20-gauge vitrectomy systems in macular surgery.	Irrelevant study designs
702	Goncu, T., et al. (2014).	The role of intraoperative bevacizumab for prevention of postoperative vitreous hemorrhage in diabetic vitreous hemorrhage.	Irrelevant study designs
703	Gong, Q. Y., et al. (2022).	Vitrectomy combined with lens capsule flap transplantation in the treatment of high myopia macular hole retinal detachment: study protocol for a prospective randomised controlled trial.	Irrelevant study designs
704	Gonzalez, A. F. V. and R. H. Muni (2022).	The history of pneumatic retinopexy: have we come full circle?	Irrelevant study designs
705	Gopal, L., et al. (2003).	Scleral buckling - Implant versus explant.	Irrelevant study designs
706	Gopal, L., et al. (2003).	Scleral buckling: implant versus explant.	Irrelevant study designs
707	Gordon-Bennett, P., et al. (2012).	Is there an association between Vogt-Koyonagi-Harada syndrome and intracranial meningioma?	Irrelevant study designs
708	Gore, S. K., et al. (2014).	Cytomegaloviral retinitis-related retinal detachment: outcomes following vitrectomy in the developing world.	Irrelevant study designs
709	Gould, D. (2002).	Clinical assessment of cataracts in dogs.	Irrelevant study designs
710	Govetto, A., et al. (2013).	A systematic review of endophthalmitis after microincisional versus 20-gauge vitrectomy.	Irrelevant study designs
711	Gradišer, M. (2010).	Microangiopathy.	Irrelevant study designs
712	Grahn, B. H., et al. (2007).	Chronic retinal detachment and giant retinal tears in 34 dogs: outcome comparison of no treatment, topical medical therapy, and retinal reattachment after vitrectomy.	Irrelevant study designs
713	Grassi, P., et al. (2019).	Re: Baumgarten et al.: Vitrectomy with and without encircling band for pseudophakic retinal detachment with inferior breaks: VIPER Study Report No. 3. Graefes Arch Clin Exp Ophthalmol. 2018 Nov;256(11):2069–2073. doi: 10.1007/s00417-018-4106-6. Epub 2018 Aug 23.	Commentaries,letters
714	Grewal, D. S., et al. (2019).	Autologous Retinal Transplant for Refractory Macular Holes: Multicenter International Collaborative Study Group.	Irrelevant study designs
715	Grewal, D. S., et al. (2016).	A Comparative Study of Rebound Tonometry with Tonopen and Goldmann Applanation Tonometry Following Vitreoretinal Surgery.	Irrelevant study designs
716	Gribomont, A. C. (1999).	[	Irrelevant study designs
717	Gribomont, A. C. (2001).	[Surgery for idiopathic macular hole in stage III/IV: is long-acting gas tamponade indispensable?].	Irrelevant study designs
718	Grimm, G., et al. (1997).	Modification of axial length and astigmatism by scleral buckling surgery.	Irrelevant study designs
719	Gu, C. and Q. Qiu (2018).	Inverted internal limiting membrane flap technique for large macular holes: a systematic review and single-arm meta-analysis.	Irrelevant study designs
720	Guber, J., et al. (2019).	How to Prevent Retinal Shift after Rhegmatogenous Retinal Detachment Repair: A Prospective, Randomized Study.	Irrelevant study designs
721	Guber, J. and C. Valmaggia (2020).	Correspondence.	Irrelevant study designs
722	Guerriero, S., et al. (2022).	A 10-year-old immunocompetent girl with endogenous fungal endophthalmitis: Report of a case and review of the literature.	Irrelevant study designs
723	Guillaubey, A., et al. (2007).	Incidence of retinal detachment after macular surgery: a retrospective study of 634 cases.	Irrelevant study designs
724	Guillaubey, A., et al. (2008).	Comparison of face-down and seated position after idiopathic macular hole surgery: a randomized clinical trial.	Irrelevant study designs
725	Güngel, H., et al. (2005).	Fourier transform infrared and 1H nuclear magnetic resonance spectroscopic findings of silicone oil removed from eyes and the relationship of emulsification with retinotomy and glaucoma.	Irrelevant study designs
726	Gungel, H., et al. (2012).	Primary rhegmatogenous retinal detachment: scleral buckling and/or pars plana vitrectomy, properties of vitreous base and retinal tears.	Irrelevant study designs
727	Guo, H., et al. (2023).	Establishment and validation of a prognostic nomogram for long-term low vision after diabetic vitrectomy.	Irrelevant study designs
728	Guo, S., et al. (2015).	Management of pseudophakic cystoid macular edema.	Irrelevant study designs
729	Guo, Y. and H. Yan (2013).	Prognostic analysis of 216 cases with penetrating ocular injury.	Irrelevant study designs
730	Gupta, D. (2009).	Face-down posturing after macular hole surgery: a review.	Irrelevant study designs
731	Gurudas, S., et al. (2022).	Visual Outcomes Associated With Patterns of Macular Edema Resolution in Central Retinal Vein Occlusion Treated With Anti-Vascular Endothelial Growth Factor Therapy: A Post Hoc Analysis of the Lucentis, Eylea, Avastin in Vein Occlusion (LEAVO) Trial.	Irrelevant study designs
732	Gurung, H., et al. (2021).	Sporadic summer outbreak of SHAPU in even years: Does the pattern match with the usual autumn outbreak?	Irrelevant study designs
733	Guthrie, G., et al. (2013).	Bevacizumab as an adjunct to vitreoretinal surgery for diabetic retinopathy in East Africa.	Irrelevant study designs
734	Gutierrez, M., et al. (2019).	Pars plana vitrectomy combined with scleral buckle versus pars plana vitrectomy for giant retinal tear.	Protocol
735	Haas, A., et al. (2010).	TWENTY-THREE-GAUGE AND 20-GAUGE VITRECTOMY IN EPIRETINAL MEMBRANE SURGERY.	Irrelevant study designs
736	Haddock, L. J., et al. (2012).	Histopathologic correlation of Aspergillus endophthalmitis following uncomplicated cataract surgery.	Irrelevant study designs
737	Hadi, A. A., et al. (2016).	A comparative study between vitrectomy with internal tamponade and a new modified fiber optic illuminated ando plombe for cases of macular hole retinal detachment in myopic eyes.	Irrelevant study designs
738	Hajjaj, A., et al. (2019).	Surgical strategy for severe retinal hemangioblastomas in von Hippel-Lindau disease.	Irrelevant study designs
739	Halim, M. S., et al. (2021).	Differences in the characteristics of subjects achieving complete, partial, or no resolution of macular edema in the READ-3 study.	Irrelevant study designs
740	Haller, J. A., et al. (1997).	Multicenter trial of transscleral diode laser retinopexy in retinal detachment surgery.	Irrelevant study designs
741	Haller, J. A., et al. (1998).	Transscleral diode laser retinopexy in retinal detachment surgery: results of a multicenter trial.	Irrelevant study designs
742	Haller, J. A., et al. (2015).	Efficacy of intravitreal ocriplasmin for treatment of vitreomacular adhesion: subgroup analyses from two randomized trials.	Irrelevant study designs
743	Ham, L., et al. (2009).	Descemet membrane endothelial keratoplasty (DMEK) for fuchs endothelial dystrophy: Review of the first 50 consecutive cases.	Irrelevant study designs
744	Ham, Y. and A. Chang (2023).	Retinal tear and detachment the importance of early diagnosis.	Irrelevant study designs
745	Hammer, M. E., et al. (1993).	Silicone oil is a better vitreous tamponade than sulfur hexafluoride for difficult retinal detachments: a prospective randomized trial.	Irrelevant study designs
746	Han, D., et al. (1996).	Comparison of microbiologic yields and complication rates of diagnostic vitreous needle tap and vitreous biopsy in the endophthalmitis vitrectomy study (evs).	Irrelevant study designs
747	Han, D. P., et al. (1999).	Microbiologic yields and complication rates of vitreous needle aspiration versus mechanized vitreous biopsy in the endophthalmitis vitrectomy study.	Irrelevant study designs
748	Han, L. H., et al. (2019).	The Vitrectomy Timing Individualization System for Ocular Trauma (VTISOT).	Irrelevant study designs
749	Han, S. B., et al. (2012).	Delayed-onset interface fluid syndrome after laser in situ keratomileusis secondary to combined cataract and vitreoretinal surgery.	Irrelevant study designs
750	Han, X., et al. (2022).	Deep Learning Algorithm-Based MRI Image in the Diagnosis of Diabetic Macular Edema.	Irrelevant study designs
751	Haritoglou, C., et al. (2018).	Pathophysiology of diabetic macular edema–a background for current treatment modalities.	Irrelevant study designs
752	Harris, G. S. (1976).	Retinopathy of prematurity and retinal detachment.	Irrelevant study designs
753	Hartnett, M. E., et al. (1993).	Glaucoma as a cause of poor vision in severe retinopathy of prematurity.	Irrelevant study designs
754	Hartnett, M. E. and J. R. McColm (2006).	Fibrovascular organization in the vitreous following laser for ROP - Implications for prognosis.	Irrelevant study designs
755	Harvey, M. M., et al. (2019).	Ocular trauma in operation iraqi freedom (OIF) and operation enduring freedom (OEF): 2001-2011.	Irrelevant study designs
756	Hashemi, S. J., et al. (2009).	Influence of preemptive versus preventive analgesia with oral acetaminophen on postoperative pain in painful ophthalmic surgeries: Which one is better?	Irrelevant study designs
757	Hatef, E., et al. (2015).	Pneumatic retinopexy versus scleral buckle for repairing simple rhegmatogenous retinal detachments.	Protocol
758	Hawkins, B. S. (2004).	Surgical removal vs observation for subfoveal choroidal neovascularization, either associated with the ocular histoplasmosis syndrome or idiopathic. I. Ophthalmic findings from a randomized clinical trial: Submacular Surgery Trials (SST) group H trial: SST Report No. 9.	Irrelevant study designs
759	Hayashi, M. and S. Yamamoto (2001).	Changes of cone electroretinograms to colour flash stimuli after successful retinal detachment surgery.	Irrelevant study designs
760	He, Y., et al. (2002).	[Photorefractive keratectomy for treatment of ametropia after vitrectomy for retinal reattachment].	Irrelevant study designs
761	He, Y., et al. (2020).	TIMING INFLUENCE ON OUTCOMES OF VITRECTOMY FOR OPEN-GLOBE INJURY A Prospective Randomized Comparative Study.	Irrelevant study designs
762	Hecht, I., et al. (2019).	Sulfur Hexafluoride (SF(6)) versus Perfluoropropane (C(3)F(8)) in the Intraoperative Management of Macular Holes: A Systematic Review and Meta-Analysis.	Irrelevant study designs
763	Heier, J. S., et al. (2009).	Vitreous nonsteroidal antiinflammatory drug concentrations and prostaglandin E2 levels in vitrectomy patients treated with ketorolac 0.4%, bromfenac 0.09%, and nepafenac 0.1%.	Irrelevant study designs
764	Heier, J. S., et al. (2016).	Intravitreal Aflibercept for Diabetic Macular Edema: 148-Week Results from the VISTA and VIVID Studies.	Irrelevant study designs
765	Heiligenhaus, A., et al. (1996).	Long-term results of pars plana vitrectomy in the management of intermediate uveitis.	Irrelevant study designs
766	Heimann, H. (2005).	Primary vitrectomy and scleral buckling surgery in retinal detachment - Results of the SPR-study in pseudophacic ablation.	Irrelevant study designs
767	Heimann, H., et al. (2006).	Results of the Scleral Buckling versus Primary Vitrectomy in Rhegmatogenous Retinal Detachment Study (SPR Study).	Irrelevant study designs
768	Heimann, H., et al. (2008).	Primary pars plana vitrectomy. Techniques, indications and results.	Irrelevant study designs
769	Heimann, H., et al. (2009).	[Anaylsis of the surgeon factor in the treatment results of rhegmatogenous retinal detachment in the	Irrelevant study designs
770	Heimann, K. and K. D. Lemmen (1986).	[Perforating eye injuries with multiple intraocular foreign bodies following military maneuver accidents].	Irrelevant study designs
771	Heimann, K., et al. (1979).	Pars plana vitrectomy after intraocular foreign bodies.	Irrelevant study designs
772	Heimann, K., et al. (1983).	The intraocular foreign body. Principles and problems in the management of complicated cases by pars plana vitrectomy.	Irrelevant study designs
773	Heinzelmann, J., et al. (2022).	Posttraumatic Ocular Hypotony Through Epithelial Downgrowth.	Irrelevant study designs
774	Hejsek, L., et al. (2017).	[Pars Plicata Vitrectomy in Premature Newborns for Retinal Detachment as a Result of Retinopathy of Prematurity, our Results].	Irrelevant study designs
775	Heltzer, J. M. and J. S. Schuman (2003).	Rhegmatogenous retinal detachment with Schwart's syndrome following Nd : YAG laser peripheral iridectomy in the management of pigmentary glaucoma.	Irrelevant study designs
776	Henderson, M. N., et al. (2023).	Efficacy of Perioperative Intravenous Dexamethasone on Postoperative Analgesia in Scleral Buckle Surgery: A Randomized Clinical Trial.	Irrelevant study designs
777	Henry, C. R., et al. (2018).	Pars Plana Vitrectomy for the Treatment of Uveitis.	Irrelevant study designs
778	Herbert, E. N., et al. (2002).	Vitreous penetration of levofloxacin in the uninflamed phakic human eye.	Irrelevant study designs
779	Hernandez-Da Mota, S. E. and S. M. Nunez-Solorio (2010).	Experience with intravitreal bevacizumab as a preoperative adjunct in 23-G vitrectomy for advanced proliferative diabetic retinopathy.	Irrelevant study designs
780	Hernandez, C. and R. Simo (2007).	Strategies for blocking angiogenesis in diabetic retinopathy: from basic science to clinical practice.	Irrelevant study designs
781	Hesse, L. and P. Kroll (1999).	Enzymatically induced posterior vitreous detachment in proliferative diabetic vitreoretinopathy.	Irrelevant study designs
782	Heussen, N., et al. (2011).	Scleral buckling versus primary vitrectomy in rhegmatogenous retinal detachment study (SPR study): multiple-event analysis of risk factors for reoperations. SPR Study report no. 4.	Irrelevant study designs
783	Higuchi, A., et al. (2002).	Review of globe rupture following blunt trauma.	Irrelevant study designs
784	Hikichi, T., et al. (2002).	Association of preoperative photoreceptor displacement and improved central scotoma after idiopathic macular hole surgery.	Irrelevant study designs
785	Hillier, R. J., et al. (2020).	Re: Elhusseiny et al: Cost Analysis of Pneumatic Retinopexy versus Pars Plana Vitrectomy for Rhegmatogenous Retinal Detachment (Ophthalmol Retina. 2019;3:956–961).	Commentaries,letters
786	Hillier, R. J. and R. H. Muni (2019).	Re: Hillier et al.: The pneumatic retinopexy versus vitrectomy for the management of primary rhegmatogenous retinal detachment outcomes randomized trial (PIVOT) (Ophthalmology. 2019;126:531-539) REPLY.	Commentaries,letters
787	Hillier, R. J. and R. H. Muni (2019).	Reply.	Commentaries,letters
788	Hilton, G. F., et al. (1981).	The drainage of subretinal fluid: a randomized controlled clinical trial.	Irrelevant study designs
789	Hilton, G. F., et al. (2002).	Office-based sutureless transconjunctival pars plana vitrectomy.	Irrelevant study designs
790	Hilton, G. F. and P. E. Tornambe (1991).	Pneumatic retinopexy. An analysis of intraoperative and postoperative complications. The Retinal Detachment Study Group.	Irrelevant study designs
791	Hirashima, D. E., et al. (2010).	Outcomes of Iris-Claw Anterior Chamber versus Iris-Fixated Foldable Intraocular Lens in Subluxated Lens Secondary to Marfan Syndrome.	Irrelevant study designs
792	Ho, A. C., et al. (2017).	Experience With a Subretinal Cell-based Therapy in Patients With Geographic Atrophy Secondary to Age-related Macular Degeneration.	Irrelevant study designs
793	Ho, L. Y. and M. T. Trese (2009).	Current surgical techniques in the management for retinopathy of prematurity.	Irrelevant study designs
794	Ho, P. C. and H. Dai (1993).	Treatment of Retinal Detachments Caused By Macular Breaks, a Randomized Trial of Pneumoretinopexy Versus Vitrectomy and Gas.	Irrelevant study designs
795	Ho, T. C., et al. (2019).	Reconstructing Foveola by Foveolar Internal Limiting Membrane Non-Peeling and Tissue Repositioning for Lamellar Hole-Related Epiretinal Proliferation.	Irrelevant study designs
796	Hodge, C., et al. (2012).	Femtosecond cataract surgery: A review of current literature and the experience from an initial installation.	Irrelevant study designs
797	Hoerauf, H., et al. (2004).	Vitrectomy for Diabetic Macular Edema. Results of a Prospective Randomized Study.	Irrelevant study designs
798	Hoerauf, H., et al. (1998).	Results of vitrectomy for macular holes - autologous platelet-concentrate versus autologous blood.	Irrelevant study designs
799	Hoerster, R., et al. (2013).	Profibrotic cytokines in aqueous humour correlate with aqueous flare in patients with rhegmatogenous retinal detachment.	Irrelevant study designs
800	Höhn, F., et al. (2014).	[Primary vitrectomy with peeling of the internal limiting membrane under decaline: a promising surgical maneuver for treatment of total and subtotal retinal detachment].	Irrelevant study designs
801	Holekamp, T. L. R., et al. (1979).	Bupivacaine anesthesia in retinal detachment surgery.	Irrelevant study designs
802	Hong, E. H., et al. (2022).	Retinopathy of prematurity: a review of epidemiology and current treatment strategies.	Irrelevant study designs
803	Hooper, C. Y. and R. H. Guymer (2003).	New treatments in age-related macular degeneration.	Irrelevant study designs
804	Horio, N. and M. Horiguchi (2004).	Effect on visual outcome after macular hole surgery when staining the internal limiting membrane with indocyanine green dye.	Irrelevant study designs
805	Hou, Y., et al. (2023).	Early vascular changes after silicone oil removal using optical coherence tomography angiography.	Irrelevant study designs
806	Howaidy, A., et al. (2022).	Prophylaxis of macular edema after cataract surgery in diabetic patients, topical Nepafenac versus intravitreal Ranibizumab.	Irrelevant study designs
807	Hsu, J., et al. (2014).	Effect of topical aqueous suppression on intraocular gas duration after pure perfluoropropane injection in nonvitrectomized eyes with retinal detachment.	Irrelevant study designs
808	Hsu, J., et al. (2016).	Effect of Serial Intrasilicone Oil Bevacizumab Injections in Eyes With Recurrent Proliferative Vitreoretinopathy Retinal Detachment.	Irrelevant study designs
809	Hu, B. J., et al. (2013).	Influence of intravitreal avastin on the expression of cell factors in retinal proliferative membrane in proliferative diabetic retinopathy eye.	Irrelevant study designs
810	Hu, T., et al. (1997).	[Micro-vitreoretinal surgery and silicone oil for treatment of perforating injuries with retinal detachments].	Irrelevant study designs
811	Hu, W. Q., et al. (2021).	Meta-analysis of long-term efficacy of vitrectomy combined with anti-VEGF in the treatment of proliferative diabetic retinopathy.	Irrelevant study designs
812	Hu, Z., et al. (2016).	Face-down or no face-down posturing following macular hole surgery: a meta-analysis.	Irrelevant study designs
813	Hu, Z. Z., et al. (2022).	Monitoring intraocular proangiogenic and profibrotic cytokines within 7 days after adjunctive anti-vascular endothelial growth factor therapy for proliferative diabetic retinopathy.	Irrelevant study designs
814	Hu, Z. Z., et al. (2019).	OCT angiography-based monitoring of neovascular regression on fibrovascular membrane after preoperative intravitreal conbercept injection.	Irrelevant study designs
815	Ghoraba, H., et al. (2023).	Pars plana vitrectomy with internal limiting membrane flap versus pars plana vitrectomy with conventional internal limiting membrane peeling for large macular hole.	Protocol
816	Guo, H., et al. (2023).	Establishment and validation of a prognostic nomogram for long-term low vision after diabetic vitrectomy.	Irrelevant study designs
817	Ham, Y. and A. Chang (2023).	Retinal tear and detachment the importance of early diagnosis.	Irrelevant study designs
818	Hou, Y., et al. (2023).	Early vascular changes after silicone oil removal using optical coherence tomography angiography.	Irrelevant study designs
819	Huang, H. P., et al. (2019).	Scleral buckling combined with 23G vitrectomy in treatment of intraocular foreign body with retinal detachment.	Irrelevant study designs
820	Huang, R. L., et al. (2016).	Efficacy and safety of intraocular implants: A Meta-analysis.	Irrelevant study designs
821	Huang, X. Y., et al. (2023).	Persistent subretinal fluid following tractional retinal detachment repair: An exploring use of dexamethasone implant.	Irrelevant study designs
822	Huang, Y. M., et al. (2010).	Management of congenital cataract with different technique: Phacoemulsification I/A and 23-gauge system.	Irrelevant study designs
823	Huo, Q. Y., et al. (2023).	4D label-free proteomic analysis of vitreous from patients with rhegmatogenous retinal detachment.	Irrelevant study designs
824	Hutton, W. L., et al. (1994).	The effects of silicone oil removal: Silicone study report 6.	Irrelevant study designs
825	Hwang, H. B., et al. (2019).	Characteristics of diabetic macular edema patients with serous retinal detachment.	Irrelevant study designs
826	Hwang, J., et al. (2007).	Outcomes of macular hole surgery in patients treated intraoperatively for retinal breaks and/or lattice degeneration.	Irrelevant study designs
827	Iandiev, I., et al. (2010).	Proliferative Vitreoretinopathy - Pathogenesis and Therapy.	Irrelevant study designs
828	Ikuno, Y., et al. (1998).	Photocoagulation and fluid-gas exchange to treat persistent macular holes after prior vitrectomy. A pilot study.	Irrelevant study designs
829	Inoue, M., et al. (2004).	A clinicopathologic case report on macular hole associated with von Hippel-Lindau disease: a novel ultrastructural finding of wormlike, wavy tangles of filaments.	Irrelevant study designs
830	Iovino, C., et al. (2018).	Comparison of inverted flap and subretinal aspiration technique in full-thickness macular hole surgery: a randomized controlled study.	Irrelevant study designs
831	Irct2014072618596N (2014).	Comparison of visual acuity and macular thickness in patients with macular edema cuased by branch retinal vein occlusion treated with intravitral avastin and intravitral avastin and tissue plasminogen activator.	Irrelevant study designs
832	Irct2015010920588N (2015).	Effect of inhalational and intravenous anesthetics on hemodynamic changes during surgery.	Irrelevant study designs
833	Ogura, Y., et al. (2014).	Intravitreal aflibercept for macular edema secondary to central retinal vein occlusion: 18-month results of the phase 3 GALILEO study.	Irrelevant study designs
834	Sabates, N. R., et al. (1989).	Macular changes after retinal detachment surgery.	Irrelevant study designs
835	Soubrane, G. (1999).	Macular edema in retinal vein occlusion: up-date from the central retinal vein occlusion study.	Irrelevant study designs
836	Stolba, U., et al. (2005).	Vitrectomy for persistent diffuse diabetic macular edema.	Irrelevant study designs
837	Wroblewski, J. J., et al. (2010).	Pegaptanib sodium for macular edema secondary to branch retinal vein occlusion.	Irrelevant study designs
838	Chae, J. B., et al. (2014).	Effect of combined cataract surgery and ranibizumab injection in postoperative macular edema in nonproliferative diabetic retinopathy.	Irrelevant study designs
839	Faghihi, H., et al. (2008).	Intravitreal bevacizumab versus combined bevacizumab-triamcinolone versus macular laser photocoagulation in diabetic macular edema.	Irrelevant study designs
840	Fishman, G. A., et al. (1989).	Acetazolamide for treatment of chronic macular edema in retinitis pigmentosa.	Irrelevant study designs
841	Fishman, G. A., et al. (1993).	Rebound of macular edema with continued use of methazolamide in patients with retinitis pigmentosa.	Irrelevant study designs
842	Fong, D. S., et al. (2007).	Comparison of the modified Early Treatment Diabetic Retinopathy Study and mild macular grid laser photocoagulation strategies for diabetic macular edema.	Irrelevant study designs
843	Heier, J. S., et al. (2012).	Ranibizumab for macular edema due to retinal vein occlusions: long-term follow-up in the HORIZON trial.	Irrelevant study designs
844	Massin, P., et al. (2014).	Effects of fenofibric acid on diabetic macular edema: the MacuFen study.	Irrelevant study designs
845	Irct20180603039968N (2018).	The Effect of Patient Preparation by Multimedia Method on Anxiety, Pain, and Consumption of analgesic after Vitrectomy surgery.	Irrelevant study designs
846	Irct20200620047837N (2020).	Effect of Intra-silicon oil Triamcinolone acetonide on macular anatomy in rhegmatogenous retinal detachment.	Irrelevant study designs
847	Irct20200217046522N (2020).	Evaluation of efficacy of recombinant Tissue Plasminogen Activator on facility of vitrectomy for diabetic Tractional Retinal Detachment.	Irrelevant study designs
848	Irct20191207045645N (2020).	statin in PVR related redetachment.	Irrelevant study designs
849	Irct20201213049697N (2021).	Comparison of preventive effects of Ketamine ,fentanyl and paracetamol on Hemodynamic parameters and acute postoperative pain after deep vitrectomy.	Irrelevant study designs
850	Irct20201120049450N (2023).	Barrier laser effect after complicated cataract surgery.	Irrelevant study designs
851	Irct20230226057539N (2023).	Comparison of macular detachment surgery with ILM flap in retinal hole treatment.	Irrelevant study designs
852	Ishibashi, T. (2012).	[Comprehensive strategy for retinal neuroprotection. Challenging the clinical application].	Irrelevant study designs
853	Isola, V., et al. (2001).	Transpupillary retinopexy of chorioretinal lesions predisposing to retinal detachment with the use of diode (810 nm) microlaser.	Irrelevant study designs
854	Isomae, T., et al. (2001).	[Shortening the duration of prone positioning after macular hole surgery--comparison between one week and one day].	Irrelevant study designs
855	Isrctn (2017).	5000-centistoke silicone oil is a better choice of intraocular tamponade in complicated vitreoretinal cases.	Irrelevant study designs
856	Isrctn (2017).	Releasable scleral buckling is recommend for phakic primary rhegmatogenous retinal detachment patients.	Irrelevant study designs
857	Isrctn (2021).	Surgical treatment of retinal detachment with and without combined cataract extraction.	Irrelevant study designs
858	Iyer, G., et al. (2010).	Modified Osteo-Odonto Keratoprosthesis-The Indian Experience-Results of the First 50 Cases.	Irrelevant study designs
859	Iyer, G., et al. (2011).	Modified osteo-odonto-keratoprosthesis.	Irrelevant study designs
860	Jabs, D. A. (2011).	Cytomegalovirus retinitis and the acquired immunodeficiency syndrome-bench to bedside: LXVII Edward Jackson memorial lecture.	Irrelevant study designs
861	Jackson, T. L., et al. (2016).	Epimacular Brachytherapy for Previously Treated Neovascular Age-Related Macular Degeneration (MERLOT) A Phase 3 Randomized Controlled Trial Presented in part at: retina Day, American Academy of Ophthalmology Annual Meeting, November 2015, Las Vegas, Nevada.	Irrelevant study designs
862	Jackson, T. L., et al. (2013).	United kingdom national ophthalmology database study of vitreoretinal surgery: report 2, macular hole.	Irrelevant study designs
863	Jackson, T. L., et al. (2022).	Ocriplasmin for treatment of vitreomacular traction and macular hole: A systematic literature review and individual participant data meta-analysis of randomized, controlled, double-masked trials.	Irrelevant study designs
864	Jackson, T. L., et al. (2017).	Pars plana vitrectomy for diabetic macular edema: A systematic review, meta-analysis, and synthesis of safety literature.	Irrelevant study designs
865	Jackson, T. L., et al. (2013).	SYMPTOMATIC VITREOMACULAR ADHESION.	Irrelevant study designs
866	Jackson, T. L., et al. (2016).	Baseline Predictors of Vitreomacular Adhesion/Traction Resolution Following an Intravitreal Injection of Ocriplasmin.	Irrelevant study designs
867	Jackson, T. L., et al. (2016).	Baseline Predictors of Vitreomacular Adhesion/Traction Resolution Following an Intravitreal Injection of Ocriplasmin.	Irrelevant study designs
868	Jackson, T. L., et al. (2017).	Visual function response to ocriplasmin for the treatment of vitreomacular traction and macular hole.	Irrelevant study designs
869	Jacob, J. and P. Stalmans (2016).	Prevalence of Vitreoretinal Interface Abnormalities as Detected by Spectral-Domain Optical Coherence Tomography.	Irrelevant study designs
870	Jager, R. D., et al. (2004).	Risks of intravitreous injection: A comprehensive review.	Irrelevant study designs
871	Jalali, S., et al. (2007).	Severe hemorrhagic retinopathy as initial manifestation of acute retinal necrosis caused by herpes simplex virus.	Irrelevant study designs
872	Jasani, K. M., et al. (2021).	Changing clinical patterns of Rhegmatogeneous Retinal Detachments during the COVID19 pandemic lockdown in the North West of the UK.	Irrelevant study designs
873	Jasielska, M., et al. (2017).	Lawn mower injuries as a cause of serious visual acuity impairment – Case reports.	Irrelevant study designs
874	Javitt, J. C., et al. (1994).	National outcomes of cataract extraction: Retinal detachment and endophthalmitis after outpatient cataract surgery.	Irrelevant study designs
875	Javitt, J. C., et al. (1994).	National outcomes of cataract extraction. Retinal detachment and endophthalmitis after outpatient cataract surgery. Cataract Patient Outcomes Research Team.	Irrelevant study designs
876	Jeganathan, V. S. E. (2011).	Anti-angiogenesis drugs in diabetic retinopathy.	Irrelevant study designs
877	Jiang, R., et al. (2002).	[Vitrectomy for severe Coats' disease].	Irrelevant study designs
878	Jiang, T., et al. (2021).	Comparative study of vitrectomy combined with internal limiting membrane peeling and vitrectomy combined with internal limiting membrane flap covering in idiopathic macular hole treatment: a meta-analysis and systematic review.	Irrelevant study designs
879	Jiao, C., et al. (2019).	APOPTOSIS AND ANGIOFIBROSIS IN DIABETIC TRACTIONAL MEMBRANES AFTER VASCULAR ENDOTHELIAL GROWTH FACTOR INHIBITION: results of a Prospective Trial. Report No. 2.	Irrelevant study designs
880	Jiao, C., et al. (2014).	Angiofibrotic response to bevacizumab on fibrovascular membranes in proliferative Diabetic retinopathy.	Irrelevant study designs
881	Jo, D. H., et al. (2010).	How to overcome retinal neuropathy: The fight against angiogenesisrelated blindness.	Irrelevant study designs
882	Johnson, R. N. and G. Blankenship (1988).	A prospective, randomized, clinical trial of heparin therapy for postoperative intraocular fibrin.	Irrelevant study designs
883	Johnson, R. N., et al. (1988).	Tissue plasminogen activator treatment of postoperative intraocular fibrin.	Irrelevant study designs
884	Johnston, R. L., et al. (2004).	Retinal and choroidal biopsies are helpful in unclear uveitis of suspected infectious or malignant origin.	Irrelevant study designs
885	Jonas, J. B. (2006).	Intravitreal triamcinolone acetonide: A change in a paradigm.	Irrelevant study designs
886	Jonas, J. B., et al. (2001).	Intravitreal injection of crystalline cortisone as adjunctive treatment of proliferative diabetic retinopathy.	Irrelevant study designs
887	Jonas, J. B., et al. (2002).	Continuous retrobulbar anesthesia for scleral buckling surgery using an ultra-fine spinal anesthesia catheter.	Irrelevant study designs
888	Jonas, J. B., et al. (2005).	Cataract surgery combined with intravitreal injection of triamcinolone acetonide.	Irrelevant study designs
889	Jonas, J. B., et al. (2014).	Ratio of primary episcleral buckling surgery versus primary vitrectomy for rhegmatogenous retinal detachment.	Irrelevant study designs
890	Jones, B., et al. (2013).	Pediatric infectious endophthalmitis: A case series.	Irrelevant study designs
891	Joseph, D. P., et al. (2020).	Primary Retinal Detachment Outcomes Study: Pseudophakic Retinal Detachment Outcomes: Primary Retinal Detachment Outcomes Study Report Number 3.	Irrelevant study designs
892	Joseph, J. P., et al. (1991).	Perforation of the globe - A complication of peribulbar anaesthesia.	Irrelevant study designs
893	Jouhi, S., et al. (2021).	Brachytherapy of Choroidal Melanomas Less Than 10 mm in Largest Basal Diameter: Comparison of 10-mm and 15-mm Ruthenium Plaques.	Irrelevant study designs
894	Joussen, A. M., et al. (2011).	Heavy silicone oil versus standard silicone oil in as vitreous tamponade in inferior PVR (HSO Study): interim analysis.	Irrelevant study designs
895	Ju, C., et al. (2017).	Comparison of 2 modified methods for the active removal of silicone oil with a 23-gauge transconjunctival vitrectomy system.	Irrelevant study designs
896	Ju, C. Q., et al. (2017).	Comparison of 2 modified methods for the active removal of silicone oil with a 23-gauge transconjunctival vitrectomy system.	Irrelevant study designs
897	Juncal, V. R., et al. (2021).	Pneumatic Retinopexy in Patients with Primary Rhegmatogenous Retinal Detachment Meeting PIVOT Trial Criteria.	Irrelevant study designs
898	Junker, B. and L. L. Hansen (2010).	Coats disease.	Irrelevant study designs
899	Jurišić, D., et al. (2018).	Retinal Layers Measurements following Silicone Oil Tamponade for Retinal Detachment Surgery.	Irrelevant study designs
900	Kabanarou, S. A., et al. (2009).	Vitreoretinal interface changes in acute-onset postoperative endophthalmitis.	Irrelevant study designs
901	Kadonosono, K., et al. (2013).	Internal limiting membrane contrast after staining with indocyanine green and brilliant blue G during macular surgery.	Irrelevant study designs
902	Kaempfen, S., et al. (2015).	Beta-blockers for prevention and treatment of retinopathy of prematurity in preterm infants.	Irrelevant study designs
903	Kaiser, P. K., et al. (2015).	SAFETY PROFILE OF OCRIPLASMIN FOR THE PHARMACOLOGIC TREATMENT OF SYMPTOMATIC VITREOMACULAR ADHESION/TRACTION.	Irrelevant study designs
904	Kajiyama, A., et al. (2013).	Retinal blood velocity in rhegmatogenous retinal detachment recovered after vitrectomy but did not change after scleral buckling procedure.	Irrelevant study designs
905	Kakehashi, A., et al. (1995).	[Differential diagnosis of macular breaks by microperimetry with a scanning laser ophthalmoscope].	Irrelevant study designs
906	Kalur, A., et al. (2022).	A Review of Surgical Techniques for the Treatment of Large Idiopathic Macular Holes.	Irrelevant study designs
907	Kaluzny, J. J., et al. (2015).	Photoreceptor Inner and Outer Segment Junction Reflectivity after Vitrectomy for Macula-Off Rhegmatogenous Retinal Detachment.	Irrelevant study designs
908	Kamel, M. M., et al. (2005).	Clonidine as an adjuvant to ropivacaine 0.75% for peribulbar anaesthesia in lengthy ophthalmic surgery.	Irrelevant study designs
909	Kanavati, S., et al. (2016).	A review of intraocular foreign body injuries and their management in the palestinian territories 2000-2009.	Irrelevant study designs
910	Kanclerz, P. and A. Grzybowski (2018).	Complications Associated with the Use of Expandable Gases in Vitrectomy.	Irrelevant study designs
911	Kandarakis, S. A., et al. (2023).	Two Year Randomized Prospective Comparison of Ahmed Valve Versus Baerveldt Implant in Vitrectomized Eyes.	Irrelevant study designs
912	Kang, E. Y. C., et al. (2019).	Association of Statin Therapy With Prevention of Vision-Threatening Diabetic Retinopathy.	Irrelevant study designs
913	Kang, H. K., et al. (2000).	The macular hole: report of an Australian surgical series and meta-analysis of the literature.	Irrelevant study designs
914	Kang, S., et al. (2006).	The Effectiveness of Internal Limiting Membrane Peeling On Vitrectomy Patients With Diabetic Macular Edema.	Irrelevant study designs
915	Kang, S. M., et al. (2007).	Effectiveness of ILM Peeling on Vitrectomy Patients with Diabetic Macular Edema.	Irrelevant study designs
916	Kannan, N. B., et al. (2021).	Evaluation of retinal functional changes after macular hole surgery using heavy brilliant blue G dye for internal limiting membrane staining: A prospective, single blind, randomized controlled trial.	Irrelevant study designs
917	Kannan, N. B., et al. (2021).	A comparison of using digitally assisted vitreoretinal surgery during repair of rhegmatogenous retinal detachments to the conventional analog microscope: A prospective interventional study.	Irrelevant study designs
918	Kannan, N. B., et al. (2018).	Comparative study of inverted internal limiting membrane (ILM) flap and ILM peeling technique in large macular holes: a randomized-control trial.	Irrelevant study designs
919	Kansora, M. B. and R. Goldhardt (2019).	Decision Making in Proliferative Diabetic Retinopathy Treatment.	Irrelevant study designs
920	Karaca, I. and S. Kadayifçilar (2013).	Update on surgical approaches to neovascular age-related macular degeneration.	Irrelevant study designs
921	Karadžić, J., et al. (2015).	PHARMACOLOGICAL INTRAVITREAL TREATMENT FOR MACULAR EDEMA IN BRANCH RETINAL VEIN OCCLUSION - THREE-MONTH RESULTS.	Irrelevant study designs
922	Karam, M., et al. (2023).	Pneumatic Retinopexy Versus Pars Plana Vitrectomy for Rhegmatogenous Retinal Detachment: Systematic Review and Meta-Analysis.	Irrelevant study designs
923	Karasu, B., et al. (2020).	The effect of silicone oil presence time on macular and choroidal thickness with macula-off rhegmatogenous retinal detachment.	Irrelevant study designs
924	Karatepe Hashas, A. S., et al. (2023).	A new diagnostic method for retinal breaks in patients with posterior vitreous detachment: Ultra-wide-field imaging with the Zeiss Clarus 700.	Irrelevant study designs
925	Karila, A., et al. (1996).	Comparative analysis of tolerance of high viscosity versus low viscosity highly purified silicone oils in complicated retinal detachment surgery.	Irrelevant study designs
926	Karim, R., et al. (2013).	Interventions for the treatment of uveitic macular edema: A systematic review and meta-analysis.	Irrelevant study designs
927	Karst, S. G., et al. (2018).	Association of Changes in Macular Perfusion With Ranibizumab Treatment for Diabetic Macular Edema: A Subanalysis of the RESTORE (Extension) Study.	Irrelevant study designs
928	Karth, P. A. and D. M. Moshfeghi (2014).	Spectral-Domain Optical Coherence Tomography of Emulsified Subretinal Silicone Oil Presenting as a Macular Inverted Pseudohypopyon.	Irrelevant study designs
929	Kasetty, V. M., et al. (2021).	Complications, Compliance and 3-Year Outcomes after Endolaserless Vitrectomy with Aflibercept Monotherapy for PDRRelated Vitreous Hemorrhage 1.	Irrelevant study designs
930	Kasetty, V. M., et al. (2023).	Complications, Compliance, and 3-Year Outcomes After Endolaserless Vitrectomy With Afl ibercept Monotherapy for Proliferative Diabetic Retinopathy-Related Vitreous Hemorrhage.	Irrelevant study designs
931	Kashani, A. H., et al. (2021).	One-year follow-up in a phase 1/2a clinical trial of an allogeneic rpe cell bioengineered implant for advanced dry age-related macular degeneration.	Irrelevant study designs
932	Kashani, A. H., et al. (2020).	Surgical Method for Implantation of a Biosynthetic Retinal Pigment Epithelium Monolayer for Geographic Atrophy: Experience from a Phase 1/2a Study.	Irrelevant study designs
933	Kaštelan, S., et al. (2013).	Inflammation and pharmacological treatment in diabetic retinopathy.	Irrelevant study designs
934	Kaštelan, S., et al. (2008).	Pharmacotherapy for diabetic retinopathy - It is not just a dream.	Irrelevant study designs
935	Kastl, G., et al. (2022).	360° inverted internal limiting membrane flap technique for idiopathic macular holes ≤ 250 µm, > 250 and ≤ 400 µm, and > 400 µm.	Irrelevant study designs
936	Katsavounidou, G. (2006).	What's your diagnosis? Conjunctival nevus.	Irrelevant study designs
937	Kawahara, S., et al. (2006).	Vitrectomy for a case of coats disease.	Irrelevant study designs
938	Kawashima, S., et al. (2014).	Endoscopy-guided vitreoretinal surgery.	Irrelevant study designs
939	Kawohl, C., et al. (2002).	Additive retrobulbar anesthesia in retinal detachment surgery. Reduced postoperative pain and endogenous stress response.	Irrelevant study designs
940	Kaya, S. C., et al. (2023).	Effect of perfluoropropane (C(3)F(8)) versus sulfurhexafluoride (SF(6)) tamponades on the retinal microvasculature after macular hole surgery.	Irrelevant study designs
941	Keilani, C., et al. (2019).	Comparative Biochemical Outcomes, Effectiveness and Tolerance of Densiron 68 and Oxane HD for the Management of Complicated Retinal Detachment.	Irrelevant study designs
942	Keller, J., et al. (2016).	Sequential Hypothesis Testing to Characterise the Learning Curve and Monitor Surgical Performance in Retinal Detachment Surgery.	Irrelevant study designs
943	Kellner, L. M., et al. (2007).	20- versus 23- Gauge System for Pars Plana Vitrectomy: a Prospective Randomized Clinical Study.	Irrelevant study designs
944	Kempen, J. H., et al. (2013).	Fluorescein angiography versus optical coherence tomography for diagnosis of uveitic macular edema.	Irrelevant study designs
945	Kent, D. (2015).	Eye safety in hurling: a few remaining blind spots?	Irrelevant study designs
946	Kertes, P. J. and G. A. Peyman (1997).	Management of dry retinal folds.	Irrelevant study designs
947	Kertes, P. J., et al. (1997).	The management of giant retinal tears using perfluoroperhydrophenanthrene. A multicenter case series. Vitreon Collaborative Study Group.	Irrelevant study designs
948	Keserü, M., et al. (2012).	Acute electrical stimulation of the human retina with an epiretinal electrode array.	Irrelevant study designs
949	Kessel, L., et al. (2015).	Immediate Sequential Bilateral Cataract Surgery: A Systematic Review and Meta-Analysis.	Irrelevant study designs
950	Khair, D., et al. (2021).	Vitreoretinal Complications in Boston Keratoprosthesis Type 1.	Irrelevant study designs
951	Khanani, A. M., et al. (2021).	Effectiveness of ocriplasmin in real-world settings: A systematic literature review, meta-analysis, and comparison with randomized trials.	Irrelevant study designs
952	Khanani, A. M., et al. (2020).	Cost-effectiveness analysis of ocriplasmin versus watchful waiting for treatment of symptomatic vitreomacular adhesion in the US.	Irrelevant study designs
953	Khanani, A. M., et al. (2019).	Ocriplasmin Treatment Leads to Symptomatic Vitreomacular Adhesion/Vitreomacular Traction Resolution in the Real-World Setting: the Phase IV ORBIT Study.	Irrelevant study designs
954	Khanduja, S., et al. (2013).	Surgical outcomes of minimally invasive vitrectomy surgery in Eales' disease.	Irrelevant study designs
955	Kheir, V., et al. (2016).	Potential blindness in children of patients with hereditary bone disease.	Irrelevant study designs
956	Kheirandish, S., et al. (2022).	A simple mathematical model of retinal reattachment after scleral buckling.	Irrelevant study designs
957	Khurana, R. N., et al. (2018).	Aflibercept for Previously Treated Macular Edema Associated with Central Retinal Vein Occlusions: 1-Year Results of the NEWTON Study.	Irrelevant study designs
958	Kieselbach, G., et al. (2005).	A retrospective study comparing combined microphacoemulsification and vitrectomy with sclerocorneal phaco and vitrectomy.	Irrelevant study designs
959	Kim, A. Y., et al. (2021).	A structured exercise to relieve musculoskeletal pain caused by face-down posture after retinal surgery: a randomized controlled trial.	Irrelevant study designs
960	Kim, D. J., et al. (2019).	Test Characteristics of Point-of-care Ultrasound for the Diagnosis of Retinal Detachment in the Emergency Department.	Irrelevant study designs
961	Kim, E. L. and A. A. Moshfeghi (2016).	Effect of Intravitreal Anti-VEGF Therapy on the Severity of Diabetic Retinopathy.	Irrelevant study designs
962	Kim, J. H., et al. (2007).	Modified external needle drainage of subretinal fluid in primary rhegmatogenous retinal detachment.	Irrelevant study designs
963	Kim, J. H., et al. (2012).	Topographic changes of retinal layers after resolution of acute retinal detachment.	Irrelevant study designs
964	Kim, J. W., et al. (1996).	Prospective randomized trial of vitrectomy or observation for stage 2 macular holes. Vitrectomy for Macular Hole Study Group.	Irrelevant study designs
965	Kim, J. W., et al. (1995).	Baseline characteristics, natural history, and risk factors to progression in eyes with stage 2 macular holes. Results from a prospective randomized clinical trial. Vitrectomy for Macular Hole Study Group.	Irrelevant study designs
966	Kim, M. S., et al. (2020).	Laser and anti-vascular endothelial growth factor treatment for drusenoid pigment epithelial detachment in age-related macular degeneration.	Irrelevant study designs
967	Kimmel, A. S., et al. (1986).	Peripheral circumferential retinal scatter photocoagulation for the treatment of proliferative sickle retinopathy: An update.	Irrelevant study designs
968	Kimura, M., et al. (2012).	Subfoveal Choroidal Thickness Change Following Segmental Scleral Buckling for Rhegmatogenous Retinal Detachment.	Irrelevant study designs
969	Kimura, T., et al. (2005).	Efficacy of surgical removal of the internal limiting membrane in diabetic cystoid macular edema.	Irrelevant study designs
970	Kingham, J. D., et al. (1982).	Use of portable vitrectomy instrumentation (VISC X) in the rural Guatemalan highlands.	Irrelevant study designs
971	Kita, Y. and S. Takeuchi (2004).	Outcome of vitreous surgery for stage 5 retinopathy of prematurity.	Irrelevant study designs
972	Kitagaki, T., et al. (2016).	A Case of Proliferative Diabetic Retinopathy with HIV Infection in Which HAART Possibly Influenced the Prognosis of Visual Function.	Irrelevant study designs
973	Kıvanç, S. A., et al. (2017).	Demographic characteristics and clinical outcome of work-related open globe injuries in the most industrialised region of Turkey.	Irrelevant study designs
974	Klein, H. E., et al. (2011).	Postoperative complications and visual outcomes of phacoemulsification in 103 dogs (179 eyes): 2006-2008.	Irrelevant study designs
975	Kmera-Muszyńska, M. and W. Zgliczyński (2000).	[Does macular hole formation have a hormonal cause?].	Irrelevant study designs
976	Kobayashi, M., et al. (2019).	Influence of submacular fluid on recovery of retinal function and structure after successful rhegmatogenous retinal reattachment.	Irrelevant study designs
977	Kocak, N., et al. (2006).	Pediatric silicone oil surgery.	Irrelevant study designs
978	Koehrer, P., et al. (2016).	Early versus delayed intravitreal betamethasone as an adjuvant in the treatment of presumed postoperative endophthalmitis: a randomised trial.	Irrelevant study designs
979	Koehrer, P., et al. (2014).	Effect of an adjunctive first-line intravitreal betamethasone injection in postoperative endophthalmitis.	Irrelevant study designs
980	Koerner, F. (1982).	Diabetic vitreous hemorrhage. Comparison of vitrectomy results and natural history.	Irrelevant study designs
981	Koerner, F., et al. (2012).	Systemic corticosteroids reduce the risk of cellophane membranes after retinal detachment surgery: a prospective randomized placebo-controlled double-blind clinical trial.	Irrelevant study designs
982	Kofod, M., et al. (2016).	Deferral of surgery for epiretinal membranes: Is it safe? Results of a randomised controlled trial.	Irrelevant study designs
983	Kokame, G. T. and S. de Bustros (1995).	Visual acuity as a prognostic indicator in stage I macular holes. The Vitrectomy for Prevention of Macular Hole Study Group.	Irrelevant study designs
984	Kokavec, J., et al. (2017).	Nd: YAG laser vitreolysis versus pars plana vitrectomy for vitreous floaters.	Protocol
985	Kokavec, J., et al. (2017).	Nd:YAG laser vitreolysis versus pars plana vitrectomy for vitreous floaters.	Protocol
986	Konomi, K., et al. (2004).	Efficacy of core vitrectomy preceding triple corneal procedure.	Irrelevant study designs
987	Konstantinou, E. K. and C. R. Baumal (2022).	Open Globe Injuries.	Irrelevant study designs
988	Körner, F. and M. Böhnke (1995).	[Vitrectomy in proliferative vitreoretinopathy. Anatomical and functional results in 501 patients].	Irrelevant study designs
989	Korobelnik, J. F., et al. (1996).	Autologous platelet concentrate as an adjunct in macular hole healing: A pilot study.	Irrelevant study designs
990	Kovacevic, I., et al. (2017).	Anatomical and functional factors influencing the results of scleral buckling procedure for macula-off rhegmatogenous retinal detachments.	Irrelevant study designs
991	Kowalski, M., et al. (1997).	[Silicone oil tamponade in the treatment of retinal detachment with proliferative vitreoretinopathy].	Irrelevant study designs
992	Kozy, D. W. and A. L. Maberley (1996).	Closure of persistent macular holes with human recombinant transforming growth factor-beta 2.	Irrelevant study designs
993	Kralinger, M. T., et al. (2001).	Slow release of acetylsalicylic acid by intravitreal silicone oil.	Irrelevant study designs
994	Kralinger, M. T., et al. (2010).	Safety and feasibility of a novel intravitreal tamponade using a silicone oil/acetyl-salicylic acid suspension for proliferative vitreoretinopathy: first results of the Austrian Clinical Multicenter Study.	Irrelevant study designs
995	Krause, L., et al. (2007).	Intraocular surgery under systemic interferon-alpha therapy in ocular Adamantiades-Behçe's disease.	Irrelevant study designs
996	Krause, L., et al. (2007).	Intraocular surgery under systemic interferon-alpha therapy in ocular Adamantiades-Behcet's disease.	Irrelevant study designs
997	Krause, L., et al. (2003).	Vitrectomy and trabeculectomy combined with interferon alpha treatment in Adamantiades-Behçet's disease: a case report.	Irrelevant study designs
998	Kraushar, M. F. (2003).	Medical malpractice experiences of vitreoretinal specialists - Risk prevention strategies.	Irrelevant study designs
999	Krefft, S. D. and L. M. Zell-Baran (2023).	Deployment-Related Respiratory Disease: Where Are We?	Irrelevant study designs
1000	Kreusel, K. M. (2005).	Ophthalmological manifestations in VHL and NF 1: Pathological and diagnostic implications.	Irrelevant study designs
1001	Krömer, I., et al. (2004).	[Retinal ICG-accumulation after ILM-staining during macular hole surgery?].	Irrelevant study designs
1002	Krøyer, K., et al. (2009).	Metamorphopsia assessment before and after vitrectomy for macular hole.	Irrelevant study designs
1003	Krøyer, K., et al. (2008).	Quantification of metamorphopsia in patients with macular hole.	Irrelevant study designs
1004	Kryl, L., et al. (2021).	Macula-on rhegmatogenous retinal detachment (RRD): radial scleral buckling versus pneumatic retinopexy with preliminary YAG-laser retinotomy in the area of horseshoe tear.	Irrelevant study designs
1005	Kumagai, K., et al. (2007).	Long-term visual outcomes affer vitrectomy for macular edema with foveal hemorrhage in branch retinal vein occlusion.	Irrelevant study designs
1006	Kumagai, K., et al. (2004).	Vitreous surgery with and without internal limiting membrane peeling for macular hole repair.	Irrelevant study designs
1007	Kumagai, K., et al. (2015).	Effect of internal limiting membrane peeling on long-term visual outcomes for diabetic macular edema.	Irrelevant study designs
1008	Kumar, A., et al. (2000).	Low Molecular Weight Heparin in PVR Surgery.	Irrelevant study designs
1009	Kumar, A., et al. (2014).	Comparative evaluation of 23- and 25-gauge microincision vitrectomy surgery in management of diabetic macular traction retinal detachment.	Irrelevant study designs
1010	Kumar, A., et al. (2018).	Comparison of clinical outcomes between	Irrelevant study designs
1011	Kumar, A., et al. (2002).	Role of daunorubicin in inhibiting proliferative vitreoretinopathy after retinal detachment surgery.	Irrelevant study designs
1012	Kumar, A., et al. (2003).	Intravitreal low molecular weight heparin in PVR surgery.	Irrelevant study designs
1013	Kumar, A., et al. (2012).	Secondary rhegmatogenous retinal detachment following intravitreal bevacizumab in patients with vitreous hemorrhage or tractional retinal detachment secondary to Eales' disease.	Irrelevant study designs
1014	Kumar, A., et al. (1998).	Prone position ultrasonography in silicone filled eyes.	Irrelevant study designs
1015	Kumar, A., et al. (2000).	Comparative evaluation of early vs. deferred vitrectomy in Eales' disease.	Irrelevant study designs
1016	Kumar, N., et al. (2006).	Intraoperative eye position after sub-Tenon's anesthesia for cataract surgery.	Irrelevant study designs
1017	Kumar, S., et al. (2022).	Neovascular Glaucoma: An Update.	Irrelevant study designs
1018	Kumar, V., et al. (2020).	Role of internal limiting membrane peeling in the prevention of epiretinal membrane formation following vitrectomy for retinal detachment: a randomised trial.	Irrelevant study designs
1019	Kumari, N., et al. (2022).	COMPARATIVE EVALUATION OF OUTCOMES OF DRAINAGE TECHNIQUES IN VITRECTOMY FOR RHEGMATOGENOUS RETINAL DETACHMENT.	Irrelevant study designs
1020	Kumawat, D. and A. Sachan (2019).	Re: Hillier et al.: The pneumatic retinopexy versus vitrectomy for the management of primary rhegmatogenous retinal detachment outcomes randomized trial (PIVOT) (Ophthalmology. 2019;126:531-539).	Commentaries,letters
1021	Kumawat, D., et al. (2019).	Ocular auto-stimulation and its morbidity in stage 5 retinopathy of prematurity.	Irrelevant study designs
1022	Kunikata, H., et al. (2019).	Historical, Current and Future Approaches to Surgery for Rhegmatogenous Retinal Detachment.	Irrelevant study designs
1023	Kuppermann, B. D., et al. (2005).	Safety results of two phase III trials of an intravitreous injection of highly purified ovine hyaluronidase (Vitrase (R)) for the management of vitreous hemorrhage.	Irrelevant study designs
1024	Kurz, S., et al. (2006).	Biaxial microincision versus coaxial small-incision clear cornea cataract surgery.	Irrelevant study designs
1025	Kutluturk, I., et al. (2022).	The use of Online Videos for Vitreoretinal Surgery Training: A Comprehensive Analysis.	Irrelevant study designs
1026	Kuwahara, C., et al. (2003).	Severe proliferative retinopathy progressing to blindness in a japanese woman with takayasu disease.	Irrelevant study designs
1027	Kwok, A. K., et al. (2005).	Idiopathic macular hole surgery in Chinese patients: a randomised study to compare indocyanine green-assisted internal limiting membrane peeling with no internal limiting membrane peeling.	Irrelevant study designs
1028	Kwok, A. K., et al. (2003).	Internal limiting membrane staining with various concentrations of indocyanine green dye under air in macular surgeries.	Irrelevant study designs
1029	Kwon, S. H., et al. (2013).	Comparative study of corneal wetting agents during 25-gauge microincision vitrectomy surgery under a noncontact wide-angle viewing system.	Irrelevant study designs
1030	Kychenthal, A. and P. Dorta (2008).	25-gauge lens-sparing vitrectomy for stage 4A retinopathy of prematurity.	Irrelevant study designs
1031	Kymionis, G. D., et al. (2014).	Femtosecond laser-assisted intracorneal biopolymer insertion for the symptomatic treatment of bullous keratopathy.	Irrelevant study designs
1032	la Cour, M. and J. Friis (2002).	Macular holes: classification, epidemiology, natural history and treatment.	Irrelevant study designs
1033	Lagreze, W. A. (2009).	The Management of Cataract in Childhood.	Irrelevant study designs
1034	ChiCtr (2018).	Improved scleral buckling for treatment of rhegmatogenous retinal detachment.	Protocol
1035	ChiCtr (2018).	A randomized controlled trial of 25G plus pars plana vitrectomy for eyeball contusion injury with high risk of proliferative-vetreoretionpathy in different timing.	Protocol
1036	ChiCtr (2020).	Analysis of the influence of different body position on the clinical effect and intraocular parameters after silicone oil injection in the treatment of rhegmatogenous retinal detachment.	Protocol
1037	Lahey, J. M., et al. (1999).	Comparing the Frequency of Cystoid Macular Edema in Scleral Buckling versus Pneumatic Retinopexy.	Irrelevant study designs
1038	Lai, C. C., et al. (2009).	Trypan blue selective staining using whole blood for internal limiting membrane peeling during macular hole corrective surgery.	Irrelevant study designs
1039	Lai, F. H. P., et al. (2016).	Combined pars plana vitrectomy-scleral buckle versus pars plana vitrectomy for proliferative vitreoretinopathy.	Irrelevant study designs
1040	Lai, M. M., et al. (2008).	Repair of primary rhegmatogenous retinal detachment using 25-gauge transconjunctival sutureless vitrectomy.	Irrelevant study designs
1041	Lai, W. W., et al. (2007).	Differential Aqueous and Vitreous Concentrations of Moxifloxacin and Ofloxacin After Topical Administration One Hour before Vitrectomy.	Irrelevant study designs
1042	Laich, Y., et al. (2022).	Single-Cell Protein and Transcriptional Characterization of Epiretinal Membranes From Patients With Proliferative Vitreoretinopathy.	Irrelevant study designs
1043	Laidlaw, D. A. H., et al. (2002).	Is prophylactic 360 degrees laser retinopexy protective? Risk factors for retinal redetachment after removal of silicone oil.	Irrelevant study designs
1044	Lake, J. C., et al. (2019).	Toric intraocular lens versus limbal relaxing incisions for corneal astigmatism after phacoemulsification.	Irrelevant study designs
1045	Lam, B. L., et al. (2019).	Choroideremia Gene Therapy Phase 2 Clinical Trial: 24-Month Results.	Irrelevant study designs
1046	Lane, R. G., et al. (2005).	A prospective, open-label, dose-escalating study of low molecular weight heparin during repeat vitrectomy for PVR and severe diabetic retinopathy.	Irrelevant study designs
1047	Lange, C. A., et al. (2012).	Pilot randomised controlled trial of face-down positioning following macular hole surgery.	Irrelevant study designs
1048	Browning, D. J., et al. (2009).	Association of the extent of diabetic macular edema as assessed by optical coherence tomography with visual acuity and retinal outcome variables.	Irrelevant study designs
1049	Campochiaro, P. A., et al. (2008).	Ranibizumab for macular edema due to retinal vein occlusions: implication of VEGF as a critical stimulator.	Irrelevant study designs
1050	Chatziralli, I., et al. (2020).	Intravitreal ranibizumab alone or in combination with panretinal photocoagulation for the treatment of proliferative diabetic retinopathy with coexistent macular edema: long-term outcomes of a prospective study.	Irrelevant study designs
1051	Ehlers, J. P., et al. (2021).	Retinal Fluid Volatility Associated With Interval Tolerance and Visual Outcomes in Diabetic Macular Edema in the VISTA Phase III Trial.	Irrelevant study designs
1052	Eichenbaum, D. A., et al. (2018).	Monthly Versus Treat-and-Extend Ranibizumab for Diabetic Macular Edema: A Prospective, Randomized Trial.	Irrelevant study designs
1053	El Gharbawy, S. A., et al. (2019).	Efficacy of addition of nepafenac 0.1% to steroid eye drops in prevention of post-phaco macular edema in high-risk eyes.	Irrelevant study designs
1054	Etheridge, T., et al. (2020).	A semi-automated machine-learning based workflow for ellipsoid zone analysis in eyes with macular edema: SCORE2 pilot study.	Irrelevant study designs
1055	Fishman, G. A., et al. (1994).	Effect of methazolamide on chronic macular edema in patients with retinitis pigmentosa.	Irrelevant study designs
1056	Fong, D. S., et al. (1997).	Subretinal fibrosis in diabetic macular edema. ETDRS report 23. Early Treatment Diabetic Retinopathy Study Research Group.	Irrelevant study designs
1057	Gillies, M. C., et al. (2009).	Intravitreal triamcinolone.	Irrelevant study designs
1058	Langefeld, S., et al. (2000).	Aachen keratoprosthesis as temporary implant for combined vitreoretinal surgery and keratoplasty: report on 10 clinical applications.	Irrelevant study designs
1059	Lappas, A., et al. (2018).	Vision Loss after Silicone Oil Surgery.	Irrelevant study designs
1060	Larsen, P. P., et al. (2019).	RANIBIZUMAB IN PIGMENT EPITHELIAL TEARS SECONDARY TO AGE-RELATED MACULAR DEGENERATION: A Prospective Study.	Irrelevant study designs
1061	Lauermann, P., et al. (2020).	Reorganization of the perifoveal microvasculature after macular hole closure assessed via optical coherence tomography angiography.	Irrelevant study designs
1062	Le Mer, Y., et al. (1999).	TPA-assisted vitrectomy for proliferative diabetic retinopathy - Results of a double-masked, multicenter trial.	Irrelevant study designs
1063	Le Rouic, J. F., et al. (2011).	DOES 23-GAUGE SUTURELESS VITRECTOMY MODIFY THE RISK OF POSTOPERATIVE RETINAL DETACHMENT AFTER MACULAR SURGERY? A Comparison with 20-Gauge Vitrectomy.	Irrelevant study designs
1064	Lean, J., et al. (1996).	The prognostic utility of the silicone study classification system: Silicone study report 9.	Irrelevant study designs
1065	Lean, J. S. (1987).	Changing attitudes in United States to use of intravitreal silicone.	Irrelevant study designs
1066	Lean, J. S., et al. (1992).	Vitrectomy with silicone oil or sulfur hexafluoride gas in eyes with severe proliferative vitreoretinopathy: Results of a randomized clinical trial: Silicone study report 1.	Irrelevant study designs
1067	Lean, J. S., et al. (1989).	Classification of proliferative vitrereotinopathy used in the silicone study.	Irrelevant study designs
1068	Lee, D. H., et al. (2003).	Congenital blindness and osteoporosis-pseudoglioma syndrome.	Irrelevant study designs
1069	Lee, D. Y., et al. (2016).	Implantation of Modular Photovoltaic Subretinal Prosthesis.	Irrelevant study designs
1070	Lee, S., et al. (2023).	In vivo evaluation of the efficacy of alginatebased hydrogel for intraocular tamponade and vitreous substitute.	Irrelevant study designs
1071	Lee, S. H., et al. (2018).	RETINAL LAYER SEGMENTATION AFTER SILICONE OIL OR GAS TAMPONADE FOR MACULA-ON RETINAL DETACHMENT USING OPTICAL COHERENCE TOMOGRAPHY.	Irrelevant study designs
1072	Lee, Y., et al. (2021).	Characteristics of retinal detachment associated with atopic dermatitis.	Irrelevant study designs
1073	Lehpamer, B. P. and P. E. Carvounis (2014).	Vitrectomy with and without scleral buckling for retinal detachment repair in pseudophakic patients.	Irrelevant study designs
1074	Lei, J. Q., et al. (2012).	Clinical presentation of a mixed 23-gauge infusion and 20-gauge pars plana technique for active silicone oil removal.	Irrelevant study designs
1075	Lemaitre, S., et al. (2020).	Orbital Leakage of Intraocular Silicone Oil: Case Reports and Literature Review.	Irrelevant study designs
1076	Lemmen, K. D. and H. Helbig (2008).	Diabetic retinopathy and maculopathy update. Laser coagulation and vitreoretinal surgery as established therapies.	Irrelevant study designs
1077	Leng, T., et al. (2023).	Dry Age-Related Macular Degeneration: Distribution of Visual Acuity and Progression Risk in a Large Registry.	Irrelevant study designs
1078	Leroy, B. P., et al. (2021).	Five-year update for the phase iii voretigene neparvovec study in biallelic rpe65 mutation-associated inherited retinal disease.	Irrelevant study designs
1079	Lescrauwaet, B., et al. (2019).	Patient-reported outcomes of ocriplasmin for the treatment of vitreomacular traction: a systematic review and synthesis of the literature.	Irrelevant study designs
1080	Lescrauwaet, B., et al. (2017).	Visual Function Response to Ocriplasmin for the Treatment of Vitreomacular Traction and Macular Hole: The OASIS Study.	Irrelevant study designs
1081	Leung, T. G. and J. E. Thorne (2013).	Emerging drugs for the treatment of uveitis.	Irrelevant study designs
1082	Levy, R., et al. (2020).	Complications, compliance and 2 year outcomes after endolaserless vitrectomy with aflibercept monotherapy for pdrrelated vitreous hemorrhage.	Irrelevant study designs
1083	Levy, R., et al. (2020).	Complications, compliance and 2 year outcomes after endolaserless vitrectomy with aflibercept monotherapy for pdrrelated vitreous hemorrhage.	Irrelevant study designs
1084	Lewin, G. A. and C. J. Dixon (2022).	Trans-scleral suture fixation of a modified, injectable PFI x4 intraocular lens: post-operative outcomes in twenty canine eyes.	Irrelevant study designs
1085	Lewis, G. P., et al. (2009).	Muller Cell Reactivity and Photoreceptor Cell Death Are Reduced after Experimental Retinal Detachment Using an Inhibitor of the Akt/mTOR Pathway.	Irrelevant study designs
1086	Lewis, G. P., et al. (2010).	The fate of Muller's glia following experimental retinal detachment: nuclear migration, cell division, and subretinal glial scar formation.	Irrelevant study designs
1087	Lewis, H. (1998).	Is Scleral Buckling Required in the Management of Uncomplicated Giant Retinal Tears? Results of a Prospective, Randomized Clinical Trial.	Irrelevant study designs
1088	Li, B., et al. (2020).	Vascular endothelial growth factor concentration in vitreous humor of patients with severe proliferative diabetic retinopathy after intravitreal injection of conbercept as an adjunctive therapy for vitrectomy.	Irrelevant study designs
1089	Li, B. and J. Ye (2017).	Application of anti-vascular endothelium growth factor in assisted surgery for proliferative diabetic retinopathy.	Irrelevant study designs
1090	Li, C., et al. (2018).	Intravitreal injection of conbercept during vitrectomy surgery to treat severe proliferative diabetic retinopathy.	Irrelevant study designs
1091	Li, C. S., et al. (2021).	Effect and safety of PPV assisted by intravitreal injection of Conbercept in the treatment of PDR combined with vitreous hemorrhage.	Irrelevant study designs
1092	Li, H. (2011).	Cliniclal analysis of vitrectomy for vitreous hemorrhages in 21 cases.	Irrelevant study designs
1093	Li, H., et al. (2016).	Efficiency of two different operation ways for a complex kind of retinal detachment.	Irrelevant study designs
1094	Li, J., et al. (2021).	CLINICAL CHARACTERISTICS OF EYES WITH DIFFERENT GRADES OF MYOPIC TRACTION MACULOPATHY Based on the New Classification System.	Irrelevant study designs
1095	Li, J., et al. (2002).	[Therapeutic vitrectomy for severe uveitis and its complications].	Irrelevant study designs
1096	Li, J., et al. (2021).	The impact of the COVID-19 pandemic lockdown on rhegmatogenous retinal detachment services-Experiences from the Tongren eye center in Beijing.	Irrelevant study designs
1097	Li, J., et al. (2009).	Bimanual microphacoemulsification at the treatment of cataract associated with the use of silicon oil.	Irrelevant study designs
1098	Li, M., et al. (2009).	Cryotherapy in treatment of 30 patients with complicated retinal detachment under surgical microscope with wide field inversion lens system.	Irrelevant study designs
1099	Li, P., et al. (2023).	Inverted Internal Limiting Membrane Flap versus Internal Limiting Membrane Peeling for &lt;400 μm Macular Hole: A Meta-Analysis and Systematic Review.	Irrelevant study designs
1100	Li, P. S. H., et al. (2004).	Diabetic retinopathy.	Irrelevant study designs
1101	Li, Q., et al. (2016).	Effect of Ranibizumab intravitreal injection before 23G-vitrectomy surgery in the treatment of patients with proliferative diabetic retinopathy.	Irrelevant study designs
1102	Li, S., et al. (2022).	Comparison of efficacy and safety of intravitreal ranibizumab and conbercept before vitrectomy in Chinese proliferative diabetic retinopathy patients: a prospective randomized controlled trial.	Irrelevant study designs
1103	Li, S., et al. (2022).	Prospective Comparison of Surgery Outcome Between Preoperative and Intraoperative Intravitreal Injection of Ranibizumab for Vitrectomy in Proliferative Diabetic Retinopathy Patients.	Irrelevant study designs
1104	Li, S., et al. (2023).	Inverted Internal Limiting Membrane Flap versus Internal Limiting Membrane Insertion Technique for Large Macular Holes: A Meta-Analysis.	Irrelevant study designs
1105	Li, S. G., et al. (2022).	The efficacy and safety of intravitreal injection of Ranibizumab as pre-treatment for vitrectomy in proliferative diabetic retinopathy with vitreous hemorrhage.	Irrelevant study designs
1106	Li, S. J., et al. (2023).	Development and validation of a routine blood parameters-based model for screening the occurrence of retinal detachment in high myopia in the context of PPPM.	Irrelevant study designs
1107	Li, S. S., et al. (2021).	Efficacy of different doses of dye-assisted internal limiting membrane peeling in idiopathic macular hole: a systematic review and network meta-analysis.	Irrelevant study designs
1108	Li, S. S., et al. (2019).	Internal limiting membrane peeling with different dyes in the surgery of idiopathic macular hole: a systematic review of literature and network Meta-analysis.	Irrelevant study designs
1109	Li, S. Y., et al. (2022).	Comparison of efficacy and safety of intravitreal ranibizumab and conbercept before vitrectomy in Chinese proliferative diabetic retinopathy patients: a prospective randomized controlled trial.	Irrelevant study designs
1110	Li, X., et al. (2009).	Gas injection versus vitrectomy with gas for treating retinal detachment owing to macular hole in high myopes.	Irrelevant study designs
1111	Li, X. X., et al. (2004).	[Influence of membrane dissection and en bloc excision on the outcome of vitreous surgery in proliferative diabetic retinopathy].	Irrelevant study designs
1112	Li, X. X., et al. (2002).	Posterior vitreous detachment with plasmin in the isolated human eye.	Irrelevant study designs
1113	Li, X. X., et al. (2009).	Gas Injection versus Vitrectomy with Gas for Treating Retinal Detachment Owing to Macular Hole in High Myopes.	Irrelevant study designs
1114	Li, Z. H., et al. (2012).	QUANTITATIVE ANALYSIS OF RHEGMATOGENOUS RETINAL DETACHMENT ASSOCIATED WITH CHOROIDAL DETACHMENT IN CHINESE USING UBM.	Irrelevant study designs
1115	Liang, J. C. and M. F. Goldberg (1980).	Treatment of diabetic retinopathy.	Irrelevant study designs
1116	Liang, K. H., et al. (2023).	Combined phacovitrectomy versus sequential surgery for idiopathic macular holes: systematic review and meta-analysis.	Irrelevant study designs
1117	Liang, X. L., et al. (2007).	Pars plana vitrectomy and internal limiting membrane peeling for macular oedema secondary to retinal vein occlusion: a pilot study.	Irrelevant study designs
1118	Liang, X. M. and Y. H. Jia (2020).	Comparison of surgical outcomes in air versus silicone oil tamponade in rhegmatogenous retinal detachment after 25G pars plana vitrectomy.	Irrelevant study designs
1119	Liao, A., et al. (2022).	Surgical Outcomes of Progressive Retinoschisis-Related Retinal Detachments: A 17-Year Survey From a Large Academic Center.	Irrelevant study designs
1120	Liao, Y. S. (2016).	Analysis on risk factors and prognosis of posterior capsular rupture in phacoemulsification cataract surgery.	Irrelevant study designs
1121	Licina, A., et al. (2016).	Local versus general anaesthesia for adults undergoing pars plana vitrectomy surgery.	Protocol
1122	Lim, J. I., et al. (2018).	COMPARISON OF VISUAL AND ANATOMICAL OUTCOMES OF EYES UNDERGOING TYPE I BOSTON KERATOPROSTHESIS WITH COMBINATION PARS PLANA VITRECTOMY WITH EYES WITHOUT COMBINATION VITRECTOMY.	Irrelevant study designs
1123	Lim, J. W. and S. J. Ryu (2011).	Surgical outcomes for primary rhegmatogenous retinal detachments in patients with pseudophakia after phacoemulsification.	Irrelevant study designs
1124	Lim, L. S., et al. (2014).	Vitreoretinal Complications and Vitreoretinal Surgery in Osteo-Odonto-Keratoprosthesis Surgery.	Irrelevant study designs
1125	Lim, W. K., et al. (2004).	Immunopathology of progressive subretinal fibrosis: A variant of sympathetic ophthalmia.	Irrelevant study designs
1126	Limon, U. and B. I. Sezgin Akçay (2022).	Efficacy of Intravitreal Dexamethasone After Combined Phacoemulsification and Pars Plana Vitrectomy for Diabetic Tractional Retinal Detachments.	Irrelevant study designs
1127	Lin, C. J., et al. (2017).	Rescue vitrectomy with blocked artery massage and bloodletting for branch retinal artery occlusion.	Irrelevant study designs
1128	Lin, H., et al. (2016).	Lens regeneration using endogenous stem cells with gain of visual function.	Irrelevant study designs
1129	Lin, J. N., et al. (2017).	Pars plana vitrectomy combined with internal limiting membrane peeling for macular hole retinal detachment.	Irrelevant study designs
1130	Lin, X., et al. (2011).	Evaluation of the flexibility, efficacy, and safety of a foldable capsular vitreous body in the treatment of severe retinal detachment.	Irrelevant study designs
1131	Lin, X. F., et al. (2016).	Three-Year Efficacy and Safety of a Silicone Oil-Filled Foldable-Capsular-Vitreous-Body in Three Cases of Severe Retinal Detachment.	Irrelevant study designs
1132	Lindtjørn, B., et al. (2022).	Air versus Sulfur Hexafluoride Gas Tamponade for Small and Medium-Sized Macular Holes: A Randomized Noninferiority Trial.	Irrelevant study designs
1133	Ling, D., et al. (2019).	Open globe injuries presenting to the royal hobart hospital: A 10-year retrospective study.	Irrelevant study designs
1134	Lira, R. P. C., et al. (2010).	Cryotherapy vs Laser Photocoagulation in Scleral Buckle Surgery A Randomized Clinical Trial.	Irrelevant study designs
1135	Liu, D. C., et al. (2007).	[Vitrectomy combined with phacoemulsification and intraocular lens implantation for treatment of proliferative diabetic retinopathy].	Irrelevant study designs
1136	Liu, D. T., et al. (2007).	Stenotrophomonas maltophilia and Mycobacterium chelonae coinfection of the extraocular scleral buckle explant.	Irrelevant study designs
1137	Liu, G., et al. (2021).	Vitrectomy combined with internal limiting membrane peeling in the treatment of macular hole retinal detachment in high myopic eyes.	Irrelevant study designs
1138	Liu, J., et al. (2013).	Enhanced vitreal imaging of the vitreoretinal interface in normal eyes using swept-source OCT.	Irrelevant study designs
1139	Liu, J., et al. (2022).	The relationship between renal function and surgical outcomes of patients with proliferative diabetic retinopathy.	Irrelevant study designs
1140	Liu, J. H., et al. (2022).	Clinical characteristics and surgical outcomes of school-age pediatric monocular retinal detachment.	Irrelevant study designs
1141	Liu, J. P., et al. (2008).	Application of soft-shell technique in phacoemulsification in risk eyes.	Irrelevant study designs
1142	Liu, S. M. and J. Zhong (2007).	The clinical study on application of 25G transconjunctival sutureless vitrectomy irrigation system.	Irrelevant study designs
1143	Liu, Y., et al. (2012).	Ocular trauma score in transferred fireworks-related ocular injuries: A case series.	Irrelevant study designs
1144	Liu, Z., et al. (2002).	[Tear film changes after phacoemulsification].	Irrelevant study designs
1145	Livingstone, B. I. and R. D. Bourke (1999).	Retrospective study of macular holes treated with pars plana vitrectomy.	Irrelevant study designs
1146	Lo, A. C. Y., et al. (2011).	Apoptosis and Other Cell Death Mechanisms after Retinal Detachment: Implications for Photoreceptor Rescue.	Irrelevant study designs
1147	Lo, W. J., et al. (2023).	Acute Necrotizing Retinopathy After Xen Gel Stent Implantation.	Irrelevant study designs
1148	Lockwood, A. J. and Y. F. Yang (2008).	Nitrous oxide inhalation anaesthesia in the presence of intraocular gas can cause irreversible blindness.	Irrelevant study designs
1149	Lois, N., et al. (2011).	Internal limiting membrane peeling versus no peeling for idiopathic full-thickness macular hole: a pragmatic randomized controlled trial.	Irrelevant study designs
1150	Loiudice, P., et al. (2021).	Localized versus 360 degrees intraoperative laser retinopexy in cases of rhegmatogenous retinal detachment with mild-to-moderate grade proliferative vitreoretinopathy.	Irrelevant study designs
1151	Loiudice, P., et al. (2021).	Reply to: Comment on: Localized versus 360° intraoperative laser retinopexy in cases of rhegmatogenous retinal detachment with mild-to-moderate grade proliferative vitreoretinopathy.	Commentaries,letters
1152	Lomeo, M. D., et al. (1997).	Use of perfluorocarbon liquid in the repair of retinoschisis retinal detachments.	Irrelevant study designs
1153	Lommatzsch, A. P., et al. (2014).	[Initial clinical experience in the treatment of vitreomacular traction and macular holes with ocriplasmin].	Irrelevant study designs
1154	Long, V., et al. (2006).	Surgical interventions for bilateral congenital cataract.	Irrelevant study designs
1155	Long, Y., et al. (2021).	Effect of attenuated-dose aflibercept intravitreal injection on retinopathy of prematurity.	Irrelevant study designs
1156	Lopez-Bolanos, A., et al. (2003).	Scleral buckling vs vitrectomy with scleral buckling in the treatment of primary rhegmatogenous retinal detachment (RRD) with no evident lesion.	Irrelevant study designs
1157	López-Cañizares, A., et al. (2023).	Smith-Lemli-Optiz syndrome: importance of ophthalmology referral and follow-up.	Irrelevant study designs
1158	Loporchio, D., et al. (2016).	Intraocular foreign bodies: A review.	Irrelevant study designs
1159	Loukovaara, S., et al. (2014).	Elevated protein carbonyl and HIF-1α levels in eyes with proliferative diabetic retinopathy.	Irrelevant study designs
1160	Loukovaara, S., et al. (2014).	Increased intravitreal angiopoietin-2 levels associated with rhegmatogenous retinal detachment.	Irrelevant study designs
1161	Lu, L. and R. Gao (1994).	Evaluating for vitreous surgery used in proliferative vitreoretinopathy grade D3.	Irrelevant study designs
1162	Lubiński, W., et al. (2005).	Visual function and late complications after cataract surgery by phacoemulsification with primary posterior capsulotomy and intracapsular foldable intraocular lens implantation.	Irrelevant study designs
1163	Lublin, F., et al. (2016).	Oral fingolimod in primary progressive multiple sclerosis (INFORMS): a phase 3, randomised, double-blind, placebo-controlled trial.	Irrelevant study designs
1164	Lucena, D. D., et al. (2009).	Intraoperative bleeding during vitrectomy for diabetic tractional retinal detachment with versus without preoperative intravitreal bevacizumab (IBeTra study).	Irrelevant study designs
1165	Lüke, M., et al. (2009).	Full macular translocation (FMT) versus photodynamic therapy (PDT) with verteporfin in the treatment of neovascular age-related macular degeneration: 2-year results of a prospective, controlled, randomised pilot trial (FMT-PDT).	Irrelevant study designs
1166	Lumi, X., et al. (2023).	Inflammation and Oxidative Stress Gene Variability in Retinal Detachment Patients with and without Proliferative Vitreoretinopathy.	Irrelevant study designs
1167	Lundeen, E. A., et al. (2020).	Medicare part b fee-for-service claims for diabetes-related eye diseases.	Irrelevant study designs
1168	Lv, Z. P., et al. (2015).	Surgical Complications of Primary Rhegmatogenous Retinal Detachment: A Meta-Analysis.	Irrelevant study designs
1169	Lytvynchuk, L. M., et al. (2021).	Combination of Inverted ILM Flap Technique and Subretinal Fluid Application Technique for Treatment of Chronic, Persistent and Large Macular Holes.	Irrelevant study designs
1170	Ma, D., et al. (2019).	Improved Outcomes in Patients with Retinal Detachment after Implementation of a Silicone Oil Registry and Phone Call Reminder System.	Irrelevant study designs
1171	Ma, J., et al. (2017).	Effectiveness of combined macular buckle under direct vision and vitrectomy with ILM peeling in refractory macular hole retinal detachment with extreme high axial myopia: a 24-month comparative study.	Irrelevant study designs
1172	Ma, J., et al. (2017).	Effectiveness of combined macular buckle under direct vision and vitrectomy with ILM peeling in refractory macular hole retinal detachment with extreme high axial myopia: a 24-month comparative study.	Irrelevant study designs
1173	Ma, J., et al. (2020).	Comparison of 27-Gauge and 25-Gauge Microincision Vitrectomy Surgery for the Treatment of Vitreoretinal Disease: A Systematic Review and Meta-Analysis.	Irrelevant study designs
1174	Ma, J., et al. (2022).	Exploring Minimum Secondary Injury for the Treatment of Ocular Trauma With Giant Intraocular Foreign Bodies.	Irrelevant study designs
1175	Ma, J. L., et al. (2020).	Comparison of 27-Gauge and 25-Gauge Microincision Vitrectomy Surgery for the Treatment of Vitreoretinal Disease: A Systematic Review and Meta-Analysis.	Irrelevant study designs
1176	Ma, P. E., et al. (2003).	A Prospective Clinical Trial on the Use of AlphaganÂ™ as a Neuro-protective Agent in Retinal Detachment Visual Recovery.	Irrelevant study designs
1177	Ma, Y., et al. (2014).	Rhegmatogenous retinal detachment surgery in elderly people over 70 years old: visual acuity, quality of life, and cost-utility values.	Irrelevant study designs
1178	Machida, S., et al. (2017).	Comparisons of focal macular electroretinograms after indocyanine green-, brilliant blue G-, or triamcinolone acetonide-assisted macular hole surgery.	Irrelevant study designs
1179	Machida, S., et al. (2014).	Comparisons of cone electroretinograms after indocyanine green-, brilliant blue G-, or triamcinolone acetonide-assisted macular hole surgery.	Irrelevant study designs
1180	Mackiewicz, J., et al. (2006).	Severe eye injury in an 11-year-old child during threshing - A case report.	Irrelevant study designs
1181	Mackiewicz, J., et al. (2016).	Optic nerve avulsion after blunt ocular trauma – Case report.	Irrelevant study designs
1182	Madi, H. A., et al. (2016).	Optimal management of idiopathic macular holes.	Irrelevant study designs
1183	Madu, A. A. and H. M. Engel (1997).	Comparison of techniques of vitreous loss management during resident cataract surgery.	Irrelevant study designs
1184	Maeno, T., et al. (1996).	[Visual functional changes in idiopathic macular holes treated by vitrectomy].	Irrelevant study designs
1185	Mafi, M., et al. (2020).	Modified Encircling Scleral Buckle Technique Without Subretinal Fluid Drainage or Retinopexy.	Irrelevant study designs
1186	Magliyah, M. S., et al. (2020).	Rhegmatogenous Retinal Detachment in Nonsyndromic High Myopia Associated with Recessive Mutations in LRPAP1.	Irrelevant study designs
1187	Maguire, A. M., et al. (2021).	Durability of Voretigene Neparvovec for Biallelic RPE65-Mediated Inherited Retinal Disease: phase 3 Results at 3 and 4 Years.	Irrelevant study designs
1188	Maguire, A. M., et al. (2008).	Safety and efficacy of gene transfer for Leber's congenital amaurosis.	Irrelevant study designs
1189	Maguire, M. G., et al. (2021).	Lapses in Care among Patients Assigned to Ranibizumab for Proliferative Diabetic Retinopathy: A Post Hoc Analysis of a Randomized Clinical Trial.	Irrelevant study designs
1190	Mahfouz, A. K. and K. S. Nabawi (2002).	Preemptive analgesia in rhegmatogenous retinal detachment surgery: is it effective?	Irrelevant study designs
1191	Mahfouz, A. K. M. and K. S. Nabawi (2002).	Preemptive analgesia in rhegmatogenous retinal detachment surgery - Is it effective?	Irrelevant study designs
1192	Mahgoub, M. M. and T. A. Macky (2014).	Changes in corneal sensation following 20 and 23 G vitrectomy in diabetic and non-diabetic patients.	Irrelevant study designs
1193	Maier, M., et al. (2015).	[Ocriplasmin as a treatment option for symptomatic vitreomacular traction with and without macular hole. First clinical experiences].	Irrelevant study designs
1194	Maier, M., et al. (2017).	Pharmaological vitreolysis with ocriplasmin as a treatment option for symptomatic focal vitreomacular traction with or without macular holes (≤400 μm) compared to tranconjunctival vitrectomy.	Irrelevant study designs
1195	Mak, M. Y. K., et al. (2017).	Pain associated with a subconjunctival cefazolin-lidocaine mixture in retinal surgery: a randomized control trial.	Irrelevant study designs
1196	Makled, H., et al. (2016).	A comparative study of pars plana vitrectomy versus combined pars plana vitrectomy with scleral buckle for the primary repair of rhegmatogenous retinal detachment.	Irrelevant study designs
1197	Malagola, R., et al. (2014).	Scleral surgery or vitrectomy in primary rhegmatogenous retinal detachment.	Irrelevant study designs
1198	Malik, A., et al. (2013).	Five-year study of ocular injuries due to fireworks in India.	Irrelevant study designs
1199	Malik, A. and H. Zambarakji (2013).	Availability of anti-VEGF agents for the management of advanced diabetic retinopathy in the NHS.	Irrelevant study designs
1200	Malukiewicz-Wiśniewska, G. and M. Kotschy (2000).	[Thrombin-antithrombin III complexes in plasma and subretinal fluid in patients with perforated retinal detachment].	Irrelevant study designs
1201	Malyugin, B. E., et al. (2023).	[Long-term outcomes of treating rhegmatogenous retinal detachment with macular hole using platelet-rich blood plasma].	Irrelevant study designs
1202	Manabe, A., et al. (2015).	RANDOMIZED CONTROLLED STUDY OF INTRAVITREAL BEVACIZUMAB 0.16 MG INJECTED ONE DAY BEFORE SURGERY FOR PROLIFERATIVE DIABETIC RETINOPATHY.	Irrelevant study designs
1203	Manasa, S., et al. (2018).	Comparative Evaluation of Standard ILM Peel With Inverted ILM Flap Technique In Large Macular Holes: A Prospective, Randomized Study.	Irrelevant study designs
1204	Mancino, R., et al. (2013).	Anatomical and functional results of macular hole retinal detachment surgery in patients with high myopia and posterior staphyloma treated with perfluoropropane gas or silicone oil.	Irrelevant study designs
1205	Mandelcorn, E. D., et al. (2015).	Update on pneumatic retinopexy.	Irrelevant study designs
1206	Mandelcorn, E. D., et al. (2009).	A controlled clinical interventional trial comparing 2% chloroprocaine-bupivicaine versus 2% lidocaine-bupivicaine for retrobulbar anesthesia in scleral buckling surgery.	Irrelevant study designs
1207	Mandelcorn, M. (1976).	Results after vitrectomy in diabetes.	Irrelevant study designs
1208	Maneschg, O. A., et al. (2011).	[Prognostic factors and visual outcome for open globe injuries with intraocular foreign bodies].	Irrelevant study designs
1209	Mannis, M. J. (2006).	Clinical profile and early surgical complications in the cornea donor study.	Irrelevant study designs
1210	Mano, F., et al. (2021).	Vitrectomy and external drainage of subretinal fluid containing high concentration of vascular endothelial growth factor for advanced coats disease.	Irrelevant study designs
1211	Mansour, A. M., et al. (1991).	Vitreous replacement by gas as a therapeutic modality in bacterial endophthalmitis.	Irrelevant study designs
1212	Mansour, A. M., et al. (2009).	Comparison of domestic and war ocular injuries during the lebanese civil war.	Irrelevant study designs
1213	Marcus, D. M., et al. (2013).	Intravitreal ranibizumab for polypoidal choroidal vasculopathy in non-Asian patients.	Irrelevant study designs
1214	Margolis, R., et al. (2006).	Branch retinal vein occlusion: clinical findings, natural history, and management.	Irrelevant study designs
1215	Mariak, Z., et al. (1999).	Metallic foreign body in the optic nerve disc - Two case reports.	Irrelevant study designs
1216	Mariotti, C., et al. (2016).	Standard cut rate 25-gauge vitrectomy versus ultrahigh-speed 25-gauge system in core vitrectomy.	Irrelevant study designs
1217	Mariotti, C., et al. (2016).	STANDARD CUT RATE 25-GAUGE VITRECTOMY VERSUS ULTRAHIGH-SPEED 25-GAUGE SYSTEM IN CORE VITRECTOMY A Randomized Clinical Trial.	Irrelevant study designs
1218	Marques, J., et al. (2021).	Comparison of 27-gauge to 23-gauge pars plana vitrectomy for the treatment of vitreous amyloidosis in hereditary transthyretin amyloidosis - an experimental trial.	Irrelevant study designs
1219	Marques, R. E., et al. (2020).	Complete ILM Peeling Versus Inverted Flap Technique for Macular Hole Surgery: A Meta-Analysis.	Irrelevant study designs
1220	Marshall, J., et al. (2005).	Clinical results of the blue-light filtering AcrySof Natural foldable acrylic intraocular lens.	Irrelevant study designs
1221	Martin, D. F., et al. (1994).	Treatment of cytomegalovirus retinitis with an intraocular sustained-release ganciclovir implant. A randomized controlled clinical trial.	Irrelevant study designs
1222	Martinez-Castillo, V., et al. (2004).	Is Prone Posture Needed in the Management of Inferior Breaks in Rhegmatogenous Retinal Detachment With Pars Plana Vitrectomy Alone?	Irrelevant study designs
1223	Martinez-Jardon, S., et al. (2002).	Pars Plana Vitrectomy Versus Scleral Buckling for Primary Rhegmatogenous Retinal Detachment.	Irrelevant study designs
1224	Martinez-Zapata, M. J., et al. (2023).	Anti-vascular endothelial growth factor for proliferative diabetic retinopathy.	Irrelevant study designs
1225	Massin, P. (2001).	[Ocular complications in diabetes: towards standardizing screening and care].	Irrelevant study designs
1226	Mastropasqua, L., et al. (1999).	Treatment of retinal tears and lattice degenerations in fellow eyes in high risk patients suffering retinal detachment: a prospective study.	Irrelevant study designs
1227	Mateo, C., et al. (2004).	Two-year results of macular translocation with scleral infolding in myopic choroidal neovascularisation.	Irrelevant study designs
1228	Matsukawa, M. and T. Yamana (2006).	Rhegmatogenous retinal detachment in a case of Goldmann-Favre disease.	Irrelevant study designs
1229	Matsumoto, M., et al. (1999).	Visual loss following vitrectomy for diabetic retinopathy.	Irrelevant study designs
1230	Mayer, W. J., et al. (2014).	[Functional and morphological correlations in macular hole surgery].	Irrelevant study designs
1231	Mazinani, B., et al. (2016).	Vitrectomy with or without encircling band for pseudophakic retinal detachment: a multi-centre, three-arm, randomised clinical trial. VIPER Study Report No. 1-design and enrolment.	Irrelevant study designs
1232	McAllister, I. L., et al. (2010).	The Central Retinal Vein Bypass Study: A Trial of Laser-induced Chorioretinal Venous Anastomosis for Central Retinal Vein Occlusion.	Irrelevant study designs
1233	McAllister, I. L., et al. (1988).	Comparison of pneumatic retinopexy with alternative surgical techniques.	Irrelevant study designs
1234	McCafferty, S., et al. (2017).	Pseudophakic cystoid macular edema prevention and risk factors; prospective study with adjunctive once daily topical nepafenac 0.3% versus placebo.	Irrelevant study designs
1235	McCannel, T. A., et al. (2012).	Multi-year follow-up of fine-needle aspiration biopsy in choroidal melanoma.	Irrelevant study designs
1236	McCannel, T. A. and C. A. McCannel (2014).	Iodine 125 Brachytherapy With Vitrectomy and Silicone Oil in the Treatment of Uveal Melanoma: 1-to-1 Matched Case-Control Series.	Irrelevant study designs
1237	McCuen Ii, B. W., et al. (1993).	Vitrectomy with silicone oil or perfluoropropane gas in eyes with severe proliferative vitreoretinopathy: Silicone Study Report No. 3.	Irrelevant study designs
1238	McCullough, P., et al. (2022).	Outcomes and Complications of Pars Plana Vitrectomy for Tractional Retinal Detachments in People with Diabetes Mellitus: A Systematic Review and Meta-Analysis.	Irrelevant study designs
1239	McCullough, P., et al. (2023).	Outcomes and Complications of Pars Plana Vitrectomy for Tractional Retinal Detachment in People With Diabetes: A Systematic Review and Meta-analysis.	Irrelevant study designs
1240	McIntosh, R. L., et al. (2007).	Interventions for Branch Retinal Vein Occlusion. An Evidence-Based Systematic Review.	Irrelevant study designs
1241	McLeod, D. (1986).	Silicone-oil injection during closed microsurgery for diabetic retinal detachment.	Irrelevant study designs
1242	McMeel, J. W., et al. (1984).	The diabetic vitreous.	Irrelevant study designs
1243	Mehta, A., et al. (2022).	Infographic: vitrectomy plus encircling band vs. vitrectomy alone for the treatment of pseudophakic retinal detachment (VIPER) study.	Commentaries,letters
1244	Mein, C., et al. (2020).	PATIENT-REPORTED VISUAL FUNCTION FROM THE OCRIPLASMIN FOR TREATMENT FOR SYMPTOMATIC VITREOMACULAR ADHESION, INCLUDING MACULAR HOLE (OASIS) STUDY.	Irrelevant study designs
1245	Méndez-Martínez, S., et al. (2018).	Blindness related to presumed retinal toxicity after using perfluorocarbon liquid during vitreoretinal surgery.	Irrelevant study designs
1246	Meng, L., et al. (2021).	The characteristics of optic disc pit maculopathy and the efficacy of vitrectomy: a systematic review and meta-analysis.	Irrelevant study designs
1247	Meng, N. and B. C. Ren (2016).	Effect of intravitreal injection of Bevacizumab for vitreous hemorrhage in patients with proliferative diabetic retinopathy.	Irrelevant study designs
1248	Meng, Q., et al. (2010).	Long-term outcomes of Oxane Hd as intraocular tamponade in the treatment of complicated retinal detachment.	Irrelevant study designs
1249	Meng, Z. and S. Zeng (2004).	Experimental research on supportive role of matrix metalloproteinase-3 in vitrectomy.	Irrelevant study designs
1250	Merritt, J. C., et al. (1982).	Lensectomy-vitrectomy for stage V cicatricial retrolental fibroplasia.	Irrelevant study designs
1251	Meshkin, R. S., et al. (2023).	Operative Time Variability in Retinal Detachment Surgery between Academic and Community Vitreoretinal Surgeons at a Single Surgery Center.	Irrelevant study designs
1252	Messenger, W. B., et al. (2013).	Fluocinolone acetonide intravitreal implant for the treatment of diabetic macular edema.	Irrelevant study designs
1253	Mester, U. and D. Knaflic (1991).	[Silicone oil in the surgical treatment of retinal detachment--indications and clinical experience].	Irrelevant study designs
1254	Mester, U., et al. (1986).	A comparison of the influence of temporary balloon buckles and permanent episcleral silicone sponges on postoperative ocular motility in retinal detachment surgery.	Irrelevant study designs
1255	Mete, A., et al. (2017).	Comparison of pain experience during 23-G vitreoretinal surgery under topical and retrobulbar anesthesia.	Irrelevant study designs
1256	Meyer-Riemann, W., et al. (1999).	An attempt to extract an intraretinal nematode located in the papillomacular bundle.	Irrelevant study designs
1257	Meyer, C. H. (2007).	Current treatment approaches in diabetic macular edema.	Irrelevant study designs
1258	Michalewska, Z., et al. (2010).	Inverted internal limiting membrane flap technique for large macular holes.	Irrelevant study designs
1259	Michalewska, Z., et al. (2015).	TEMPORAL INVERTED INTERNAL LIMITING MEMBRANE FLAP TECHNIQUE VERSUS CLASSIC INVERTED INTERNAL LIMITING MEMBRANE FLAP TECHNIQUE: A Comparative Study.	Irrelevant study designs
1260	Michalewska, Z., et al. (2014).	INVERTED INTERNAL LIMITING MEMBRANE FLAP TECHNIQUE FOR SURGICAL REPAIR OF MYOPIC MACULAR HOLES.	Irrelevant study designs
1261	Michels, R. G. (1976).	Vitreoretinal and anterior segment surgery through the pars plana: part I.	Irrelevant study designs
1262	Micieli, J. A., et al. (2009).	A Systematic Analysis of the Off-Label Use of Bevacizumab for Severe Retinopathy of Prematurity.	Irrelevant study designs
1263	Miele, A., et al. (2021).	Biometric refractive error after cataract and retina surgery: a systematic review and a benchmark proposal.	Irrelevant study designs
1264	Mihalache, A., et al. (2023).	Tap and inject of intravitreal antibiotics versus pars plana vitrectomy for post–cataract surgery endophthalmitis: a meta-analysis.	Irrelevant study designs
1265	Miki, D., et al. (2000).	[Comparison of scleral buckling and vitrectomy for superior retinal detachment caused by flap tears].	Irrelevant study designs
1266	Milibák, T. (2002).	Changing tendencies in retinal surgery.	Irrelevant study designs
1267	Mills, M. D., et al. (2001).	An assessment of intraocular pressure rise in patients with gas-filled eyes during simulated air flight.	Irrelevant study designs
1268	Millsap, C. M., et al. (1993).	Perfluoroperhydrophenanthrene (Vitreon) in the management of giant retinal tears: results of a collaborative study.	Irrelevant study designs
1269	Min, W. K., et al. (1999).	Macular hole surgery in conjunction with endolaser photocoagulation.	Irrelevant study designs
1270	Minihan, M., et al. (1997).	Surgical management of macular holes: results using gas tamponade alone, or in combination with autologous platelet concentrate, or transforming growth factor beta 2.	Irrelevant study designs
1271	Nct (2008).	Pars Plana Vitrectomy (PPV) Versus Preoperative Intravitreal Bevacizumab Plus PPV to Treat Diabetic Tractional Retinal Detachment (IBETRA).	Protocol
1272	Mintz-Hittner, H. A. (2012).	Treatment of retinopathy of prematurity with vascular endothelial growth factor inhibitors.	Irrelevant study designs
1273	Mintz-Hittner, H. A. and L. M. Best (2009).	Antivascular endothelial growth factor for retinopathy of prematurity.	Irrelevant study designs
1274	Mirshahi, A., et al. (2008).	Comparison of the effect of adjuvant 5-fluorouracil, low molecular weight heparin and daunomycin in combination with triamcinolone during vitrectomy in advanced retinal detachment.	Irrelevant study designs
1275	Mirshahi, A., et al. (2023).	Pars plana vitrectomy combined with phacoemulsification versus pars plana vitrectomy only for treatment of phakic rhegmatogenous retinal detachment: a systematic review and meta-analysis.	Irrelevant study designs
1276	Mirshahi, A., et al. (2005).	Surgical induction of chorioretinal venous anastomosis in ischaemic central retinal vein occlusion: a non-randomised controlled clinical trial.	Irrelevant study designs
1277	Mirshahi, A., et al. (2010).	Intravitreal triamcinolone as an adjunct to standard laser therapy in coexisting high-risk proliferative diabetic retinopathy and clinically significant macular edema.	Irrelevant study designs
1278	Mitamura, Y., et al. (2005).	Role of cytokines and trophic factors in the pathogenesis of diabetic retinopathy.	Irrelevant study designs
1279	Mitamura, Y., et al. (1999).	Vitrectomy for proliferative diabetic retinopathy without previous photocoagulation.	Irrelevant study designs
1280	Mititelu, M., et al. (2012).	An Evidence-Based Meta-analysis of Vascular Endothelial Growth Factor Inhibition in Pediatric Retinal Diseases: Part 1. Retinopathy of Prematurity.	Irrelevant study designs
1281	Mitry, D., et al. (2012).	Surgical outcome and risk stratification for primary retinal detachment repair: results from the Scottish Retinal Detachment study.	Irrelevant study designs
1282	Mitsuma, Y., et al. (2003).	A case of sympathetic ophthalmia secondary to silicone oil granuloma.	Irrelevant study designs
1283	Miyamoto, K., et al. (1996).	The influence of scleral buckling procedure on the corneal topography.	Irrelevant study designs
1284	Modjtahedi, B. S. and D. Eliott (2014).	Vitreoretinal complications of the Boston Keratoprosthesis.	Irrelevant study designs
1285	Mohamed, A. A. A. and M. Abdrabbo (2013).	Outcome of 20-gauge transconjunctival cannulated sutureless vitrectomy using silicone oil or air tamponade.	Irrelevant study designs
1286	Morescalchi, F., et al. (2016).	From the analysis of pharmacologic vitreolysis to the comprehension of ocriplasmin safety.	Irrelevant study designs
1287	Morescalchi, F., et al. (2020).	FOVEA-SPARING VERSUS COMPLETE INTERNAL LIMITING MEMBRANE PEELING IN VITRECTOMY FOR THE TREATMENT OF MACULAR HOLES.	Irrelevant study designs
1288	Morescalchi, F., et al. (2020).	PEELING OF THE INTERNAL LIMITING MEMBRANE WITH FOVEAL SPARING FOR TREATMENT OF DEGENERATIVE LAMELLAR MACULAR HOLE.	Irrelevant study designs
1289	Mori, K., et al. (1996).	[Vitrectomy with autoserum for idiopathic macular hole].	Irrelevant study designs
1290	Mori, M., et al. (2003).	Foveal shape after idiopathic macular hole surgery with and without internal limiting membrane removal.	Irrelevant study designs
1291	Moriyon, M. E., et al. (2021).	Phacoemulsification in the Boston Terrier Breed: Success Rates Comparing Intentional Aphakia to Pseudophakia.	Irrelevant study designs
1292	Morris, R. E., et al. (2021).	Stickler syndrome (SS): Laser prophylaxis for retinal detachment (modified ora secunda cerclage, osc/ss).	Irrelevant study designs
1293	Moshfeghi, A. A., et al. (2004).	Excellent visual outcome and reversal of dragging after lens sparing vitrectomy for progressive tractional stage 4A retinopathy of prematurity retinal detachment.	Irrelevant study designs
1294	Moshfeghi, A. A., et al. (2020).	Outcomes in Patients with Diabetic Macular Edema Requiring Cataract Surgery in VISTA and VIVID Studies.	Irrelevant study designs
1295	Moshirfar, M., et al. (2022).	The historical development and an overview of contemporary keratoprostheses.	Irrelevant study designs
1296	Motta, L., et al. (2023).	Postoperative complications after successful primary rhegmatogenous retinal detachment repair.	Irrelevant study designs
1297	Mouries, O. and M. Bonnet (1992).	[C2F6 in the treatment of retinal detachment associated to PVR: therapeutic trial].	Irrelevant study designs
1298	Moussa, G., et al. (2022).	Environmental effect of air versus gas tamponade in the management of rhegmatogenous retinal detachment VR surgery: A multicentre study of 3,239 patients.	Irrelevant study designs
1299	Moussa, G., et al. (2021).	Vitrectomy with air tamponade and cryotherapy for retinal detachment repair without perfluorocarbon use: A UK 12-month prospective case series.	Irrelevant study designs
1300	Moussa, G., et al. (2022).	Retinal Detachment Repair With Vitrectomy: Air Tamponade Integration to a Vitreoretinal Service, Comparison With Gas Tamponade, and Literature Review.	Irrelevant study designs
1301	Moutray, T., et al. (2016).	Different lasers and techniques for proliferative diabetic retinopathy.	Irrelevant study designs
1302	Mozaffarieh, M., et al. (2004).	Visual function, quality of life and patient satisfaction after ophthalmic surgery: A comparative study.	Irrelevant study designs
1303	Mozetic, V., et al. (2021).	Overview of Cochrane systematic review about retinal detachment.	Irrelevant study designs
1304	Muda, R., et al. (2018).	Endogenous endophthalmitis: a 9-year retrospective study at a tertiary referral hospital in Malaysia.	Irrelevant study designs
1305	Mulder, V., et al. (2016).	Intentional continuous shallowing of the anterior chamber, a procedure to prevent lens touch during phakic vitrectomy.	Irrelevant study designs
1306	Mulder, V. C., et al. (2017).	Preoperative aqueous humour flare values do not predict proliferative vitreoretinopathy in patients with rhegmatogenous retinal detachment.	Irrelevant study designs
1307	Mulder, V. C., et al. (2018).	Postoperative aqueous humour flare as a surrogate marker for proliferative vitreoretinopathy development.	Irrelevant study designs
1308	Mulhern, M. G., et al. (2000).	Visual and anatomical success with short-term macular tamponade and autologous platelet concentrate.	Irrelevant study designs
1309	Müller-Albach, K. A., et al. (1995).	[Changes in bulbus geometry after conventional detachment surgery. Study using video keratoscopy].	Irrelevant study designs
1310	Muller, B., et al. (2000).	Acute retinal necrosis syndrome: Analysis of aqueous humour, therapy and long-term follow up in 14 eyes.	Irrelevant study designs
1311	Muni, R. H., et al. (2020).	Re: Guber et al: How to Prevent Retinal Shift after Rhegmatogenous Retinal Detachment Repair.	Commentaries,letters
1312	Muni, R. H., et al. (2022).	A paradigm shift in retinal detachment repair: The concept of integrity.	Irrelevant study designs
1313	Muni, R. H. and I. M. Melo (2023).	Evolution in Our Understanding of Rhegmatogenous Retinal Detachment.	Irrelevant study designs
1314	Muni, R. H., et al. (2023).	Novel classification system for management of rhegmatogenous retinal detachment with minimally invasive detachment surgery: a network meta-analysis of randomized trials focused on patient-centred outcomes.	Irrelevant study designs
1315	Muqit, M. M. K., et al. (2018).	Intravitreal ocriplasmin for the treatment of vitreomacular traction and macular hole- A study of efficacy and safety based on NICE guidance.	Irrelevant study designs
1316	Muqit, M. M. K., et al. (2019).	Trends in Diabetic Retinopathy, Visual Acuity, and Treatment Outcomes for Patients Living with Diabetes in a Fundus Photograph-Based Diabetic Retinopathy Screening Program in Bangladesh.	Irrelevant study designs
1317	Murphy, D. C., et al. (2023).	The Effect of Macular Hole Duration on Surgical Outcomes: An Individual Participant Data Study of Randomized Controlled Trials.	Irrelevant study designs
1318	Murphy, D. C., et al. (2022).	Long-term vision outcomes for patients with albinism and diabetic retinopathy.	Irrelevant study designs
1319	Murphy, D. C., et al. (2021).	Surgical interventions for lamellar macular holes.	Irrelevant study designs
1320	Murphy, D. C., et al. (2022).	Infographic: the Pneumatic Retinopexy versus Vitrectomy for the Management of Primary Rhegmatogenous Retinal Detachment Outcomes Randomized Trial (PIVOT).	Commentaries,letters
1321	Murtaza, F., et al. (2023).	Prognostic Features of Preoperative OCT in Retinal Detachments: A Systematic Review and Meta-analysis.	Irrelevant study designs
1322	Mustafic, N., et al. (2016).	10. Retrospective audit of glaucoma drainage device (GDD) surgery outcomes over a 10 year period in paediatric patients at two tertiary South Australian Hospitals.	Irrelevant study designs
1323	Nagel, E., et al. (2012).	[Pars plana vitrectomy for idiopathic macular hole--visual improvement or merely surgical stress?].	Irrelevant study designs
1324	Nagpal, M., et al. (2009).	COMPARISON OF CLINICAL OUTCOMES AND WOUND DYNAMICS OF SCLEROTOMY PORTS OF 20, 25, AND 23 GAUGE VITRECTOMY.	Irrelevant study designs
1325	Nam, Y., et al. (2010).	Comparison of 25-and 23-gauge sutureless microincision vitrectomy surgery in the treatment of various vitreoretinal diseases.	Irrelevant study designs
1326	Nanjo, Y., et al. (1999).	Tractional detachment of the macula in a case of retinitis pigmentosa.	Irrelevant study designs
1327	Nao-i, N. and A. Sawada (1998).	Effect of debridement of the retinal pigment epithelium in full-thickness macular hole surgery.	Irrelevant study designs
1328	Narang, S., et al. (2003).	Role of prophylactic intravitreal antibiotics in open globe injuries.	Irrelevant study designs
1329	Narnaware, S. and P. Bawankule (2021).	Comparative study of success of various techniques of ILM peel in management of RRD with PVR with concomitant macular hole.	Irrelevant study designs
1330	Natarajan, S., et al. (1998).	A new curved vitreous cutter for managing phakic retinal detachment with proliferative vitreoretinopathy.	Irrelevant study designs
1331	Nava, J. A. (2014).	Anterior vitrectomy vs triamcinolone assisted vitrectomy.	Irrelevant study designs
1332	Nawrocki, J., et al. (2018).	Correspondence.	Irrelevant study designs
1333	Nct (2007).	Effect of Intravitreal Bevacizumab on Early Post-Vitrectomy Hemorrhage in Diabetic Patients.	Protocol
1334	Nct (2007).	Pneumatic Retinopexy Versus Vitrectomy With Gas for Retinal Detachment Due to Myopic Macular Hole.	Irrelevant study designs
1335	Nct (2008).	Intravitreal Bevacizumab Pretreatment for Reducing Preretinal Hemorrhage in Diabetic Vitrectomy.	Protocol
1336	Nct (2022).	Ozurdex in Reducing PVR After Vitreotomy in PDR.	Protocol
1337	Nct (2022).	Primary Vitrectomy With Silicone Oil or SF6 for Rhegmatogenous Retinal Detachment.	Protocol
1338	Nct (2022).	A Prospective Study of Ranibizumab in the Treatment of Postoperative Recurrent Vitreous Haemorrhage of Diabetic Retinopathy.	Irrelevant study designs
1339	Nct (2022).	Short-term Anterior Segment Changes After Pars Plana Vitrectomy (PPV) and Silicone Oil (SO) Tamponade, Anterior Segment OCT (AS-OCT) Study.	Protocol
1340	Nct (2023).	Assessment of Retinal Vascular Changes With and Without ILM Peeling in Diabetic Vitrectomy Using OCT-A.	Protocol
1341	Nct (2023).	Clinical Study on Prognosis of Patients With Severe NPDR Undergoing Vitrectomy.	Protocol
1342	Oh, J., et al. (2014).	Panretinal photocoagulation(PRP) versus Intravitreal bevacizumab plus PRP for diabetic retinopathy.	Irrelevant study designs
1343	Ohji, M., et al. (1998).	Foveal translocation: A comparison of two techniques.	Irrelevant study designs
1344	Ohki, R., et al. (2002).	Risk factors of neovascular glaucoma following vitreous surgery for proliferative diabetic retinopathy.	Irrelevant study designs
1345	Ohno-Matsui, K., et al. (2016).	Updates of pathologic myopia.	Irrelevant study designs
1346	Ohsugi, H., et al. (2017).	Accuracy of deep learning, a machine-learning technology, using ultra-wide-field fundus ophthalmoscopy for detecting rhegmatogenous retinal detachment.	Irrelevant study designs
1347	Oie, Y., et al. (2007).	Effect of indocyanine green staining in peeling of internal limiting membrane for retinal detachment resulting from macular hole in myopic eyes.	Irrelevant study designs
1348	Okada, Y., et al. (2000).	Analysis of changes in corneal shape and refraction following scleral buckling surgery.	Irrelevant study designs
1349	Okamoto, Y., et al. (2014).	Refractive Changes After Lens-Sparing Vitrectomy for Rhegmatogenous Retinal Detachment.	Irrelevant study designs
1350	Olsen, T. W., et al. (1998).	Macular hole surgery using thrombin-activated fibrinogen and selective removal of the internal limiting membrane.	Irrelevant study designs
1351	Olsen, T. W., et al. (1998).	Macular hole surgery using thrombin-activated fibrinogen and selective removal of the internal limiting membrane.	Irrelevant study designs
1352	Oncel, M. (2005).	Heavy Silicone Oil as Long-Term Internal Tamponade for Complicated Retinal Detachment.	Irrelevant study designs
1353	Oncel, M. and G. A. Peyman (1993).	Intravitreal penetration of oral pefloxacin in humans.	Irrelevant study designs
1354	Oncel, M. and G. A. Peyman (1997).	Silicone oil in the surgical management of endophthal.	Irrelevant study designs
1355	Ong, A. Y., et al. (2023).	Intravitreal injections as a leading cause of acute postoperative endophthalmitis—a regional survey in England.	Irrelevant study designs
1356	Oray, M., et al. (2016).	Fulminant Ocular Toxoplasmosis: The Hazards of Corticosteroid Monotherapy.	Irrelevant study designs
1357	Oshima, Y., et al. (1999).	[A comparative study of visual outcomes following primary vitrectomy and scleral buckling procedures to manage macular off rhegmatogenous retinal detachments].	Irrelevant study designs
1358	Oshima, Y., et al. (1998).	Complete epiretinal membrane separation in highly myopic eyes with retinal detachment resulting from a macular hole.	Irrelevant study designs
1359	Oskouee, S. J., et al. (2007).	Bandage contact lens and topical indomethacin for treating persistent corneal epithelial defects after vitreoretinal surgery.	Irrelevant study designs
1360	Otsuka, K., et al. (2018).	Comparison of 25-and 27-Gauge Pars Plana Vitrectomy in Repairing Primary Rhegmatogenous Retinal Detachment.	Irrelevant study designs
1361	Nct (2009).	Comparison of Two Techniques for Epiretinal or Internal Limiting Membrane Peel.	Conference summary
1362	Nct (2009).	Intravitreal Ranibizumab for Vitreous Hemorrhage Due to Proliferative Diabetic Retinopathy (N).	Conference summary
1363	Campochiaro, P. A., et al. (2015).	Intravitreal aflibercept for macular edema following branch retinal vein occlusion: the 24-week results of the VIBRANT study.	Irrelevant study designs
1364	Deák, G. G., et al. (2014).	Refractive changes after pharmacologic resolution of diabetic macular edema.	Irrelevant study designs
1365	Ehlers, J. P., et al. (2019).	Higher-Order Assessment of OCT in Diabetic Macular Edema from the VISTA Study: Ellipsoid Zone Dynamics and the Retinal Fluid Index.	Irrelevant study designs
1366	Massin, P., et al. (2021).	Real-World Outcomes after 36-Month Treatment with Ranibizumab 0.5 mg in Patients with Visual Impairment due to Diabetic Macular Edema (BOREAL-DME).	Irrelevant study designs
1367	Murata, T., et al. (2021).	The randomized ZIPANGU trial of ranibizumab and adjunct laser for macular edema following branch retinal vein occlusion in treatment-naïve patients.	Irrelevant study designs
1368	Mylonas, G., et al. (2020).	Response of Retinal Sensitivity to Intravitreal Anti-angiogenic Bevacizumab and Triamcinolone Acetonide for Patients with Diabetic Macular Edema over One Year.	Irrelevant study designs
1369	Ogura, Y., et al. (2019).	Phase II/III Clinical Trial of Sub-Tenon Injection of Triamcinolone Acetonide (WP-0508ST) for Diabetic Macular Edema.	Irrelevant study designs
1370	Park, U. C., et al. (2020).	A RANDOMIZED PAIRED-EYE TRIAL OF INTRAVITREAL DEXAMETHASONE IMPLANT FOR CYSTOID MACULAR EDEMA IN RETINITIS PIGMENTOSA.	Irrelevant study designs
1371	Scott, I. U., et al. (2022).	SCORE2 Report 17: Macular thickness fluctuations in anti-VEGF-treated patients with central or hemiretinal vein occlusion.	Irrelevant study designs
1372	Yiu, G., et al. (2020).	Spectral-Domain OCT Predictors of Visual Outcomes after Ranibizumab Treatment for Macular Edema Resulting from Retinal Vein Occlusion.	Irrelevant study designs
1373	Brown, D. M., et al. (2018).	Targeted Retinal Photocoagulation for Diabetic Macular Edema with Peripheral Retinal Nonperfusion: Three-Year Randomized DAVE Trial.	Irrelevant study designs
1374	Campochiaro, P. A., et al. (2008).	Ranibizumab for macular edema due to retinal vein occlusions: implication of VEGF as a critical stimulator.	Irrelevant study designs
1375	Chatziralli, I., et al. (2020).	Intravitreal ranibizumab alone or in combination with panretinal photocoagulation for the treatment of proliferative diabetic retinopathy with coexistent macular edema: long-term outcomes of a prospective study.	Irrelevant study designs
1376	Ehlers, J. P., et al. (2021).	Retinal Fluid Volatility Associated With Interval Tolerance and Visual Outcomes in Diabetic Macular Edema in the VISTA Phase III Trial.	Irrelevant study designs
1377	Eichenbaum, D. A., et al. (2018).	Monthly Versus Treat-and-Extend Ranibizumab for Diabetic Macular Edema: A Prospective, Randomized Trial.	Irrelevant study designs
1378	Nct (2010).	Severe Proliferative Diabetic Retinopathy.	Conference summary
1379	Nct (2011).	Adjunctive Local Application of Lidocaine During Scleral Buckling Under General Anesthesia.	Conference summary
1380	Nct (2011).	Prospective, Randomized, Multicenter, Open Label, Phase II Study to Access Efficacy and Safety of Lucentis® Monotherapy Compared With Lucentis® Plus Panretinal Photocoagulation (PRP) and PRP in the Treatment of Patients With High Risk Proliferative Diabetic Retinopathy.	Conference summary
1381	Pactr (2017).	Economic aspect comparison between vitrectomy and scleral buckle.	Conference summary
1382	Pagot-Mathis, V., et al. (2006).	Management of complicated retinal detachment using a heavy silicon oil as temporary tamponade.	Irrelevant study designs
1383	Pakzad-Vaezi, K., et al. (2014).	A randomized study comparing the efficacy of bevacizumab and ranibizumab as pre-treatment for pars plana vitrectomy in proliferative diabetic retinopathy.	Irrelevant study designs
1384	Palácios, R. M., et al. (2020).	Clinical Study on the Initial Experiences of French Vitreoretinal Surgeons with Heads-up Surgery.	Irrelevant study designs
1385	Palarie, N. and T. Pasenco (2020).	Intravitreal bevacizumab as first choice treatment for vitreous haemorrhage in proliferative diabetic retinopathy.	Irrelevant study designs
1386	Pan, H. and Z. M. Zheng (2017).	The role and function of matrix metalloproteinase-8 in rhegmatogenous retinal detachment.	Irrelevant study designs
1387	Panagiotou, E. S., et al. (2017).	Defects in the Cell Signaling Mediator β-Catenin Cause the Retinal Vascular Condition FEVR.	Irrelevant study designs
1388	Pandit, J. and Y. Sultana (2012).	Vascular damage of retina in diabetic retinopathy and its treatment.	Irrelevant study designs
1389	Nct (2006).	Surgical Management of Pseudophakic and Aphakic Retinal Detachment; a Randomized Clinical Trial.	Protocol
1390	Pandya, H., et al. (2013).	Assessing macular morphology with spectral domain-optical coherence tomography following rhegmatogenous retinal detachment repair.	Irrelevant study designs
1391	Papadopoulou, D., et al. (2016).	Anatomical and Functional Results of Lamellar Macular Holes Surgery.	Irrelevant study designs
1392	Papastefanou, V. P., et al. (2018).	Management of macular edema in vitrectomized patients with diabetes.	Irrelevant study designs
1393	Paques, M., et al. (1999).	Effect of autologous platelet concentrate in surgery for idiopathic macular hole: results of a multicenter, double-masked, randomized trial. Platelets in Macular Hole Surgery Group.	Irrelevant study designs
1394	Parisi, G., et al. (2021).	Primary vitrectomy for degenerative and tractional lamellar macular holes: A systematic review and meta-analysis.	Irrelevant study designs
1395	Park, D. W., et al. (1998).	The use of internal limiting membrane maculorrhexis in treatment of idiopathic macular holes.	Irrelevant study designs
1396	Park, J., et al. (2020).	Retroprosthetic membrane: A complication of keratoprosthesis with broad consequences.	Irrelevant study designs
1397	Park, J. C., et al. (2014).	A prospective and nationwide study investigating endophthalmitis following pars plana vitrectomy: incidence and risk factors.	Irrelevant study designs
1398	Parker, J. S., et al. (2017).	Boston type 1 keratoprosthesis: Visual outcomes, device retention, and complications.	Irrelevant study designs
1399	Parnes, A., et al. (2013).	Strategy for the management of complex retinal detachments: The European vitreo-retinal society retinal detachment study.	Irrelevant study designs
1400	Parolini, B., et al. (2020).	European vitreoretinal society macular hole study, prognostic factors for anatomical and functional success.	Irrelevant study designs
1401	Parravano, M., et al. (2015).	Vitrectomy for idiopathic macular hole.	Protocol
1402	Pastor, J. C., et al. (2012).	Variations in Functional and Anatomical Outcomes and in Proliferative Vitreoretinopathy Rate along a Prospective Collaborative Study on Primary Rhegmatogenous Retinal Detachments: The Retina 1 Project-Report 4.	Irrelevant study designs
1403	Pastor, J. C., et al. (2008).	Surgical outcomes for primary rhegmatogenous retinal detachments in phakic and pseudophakic patients: the Retina 1 Project--report 2.	Irrelevant study designs
1404	Pastor, J. C., et al. (2016).	Proliferative vitreoretinopathy: A new concept of disease pathogenesis and practical consequences.	Irrelevant study designs
1405	Pastor Jimeno, J. C., et al. (2008).	Surgical outcomes for primary rhegmatogenous retinal detachments in phakic and pseudophakic patients: The Retina 1 Project - Report 2.	Irrelevant study designs
1406	Pastore, M. R., et al. (2020).	VITREOUS PROSTAGLANDIN E2 CHANGES AFTER TOPICAL ADMINISTRATION OF DICLOFENAC 0.1%, INDOMETHACIN 0.5%, NEPAFENAC 0.3%, AND BROMFENAC 0.09.	Irrelevant study designs
1407	Pasu, S., et al. (2020).	Facedown Positioning Following Surgery for Large Full-Thickness Macular Hole: A Multicenter Randomized Clinical Trial.	Irrelevant study designs
1408	Pasu, S., et al. (2015).	PIMS (Positioning In Macular hole Surgery) trial - a multicentre interventional comparative randomised controlled clinical trial comparing face-down positioning, with an inactive face-forward position on the outcome of surgery for large macular holes: study protocol for a randomised controlled trial.	Irrelevant study designs
1409	Patel, A., et al. (2016).	Characteristics and outcomes of simultaneous bilateral rhematogenous retinal detachments.	Irrelevant study designs
1410	Patel, M. and G. Misky (2020).	The return of the great mimicker.	Irrelevant study designs
1411	Patel, N. N., et al. (2004).	Resources involved in managing retinal detachment complicated by proliferative vitreoretinopathy.	Irrelevant study designs
1412	Patel, P. N., et al. (2021).	Surgical outcomes of pars plana vitrectomy with scleral buckle versus vitrectomy alone for primary retinal detachment.	Irrelevant study designs
1413	Patwardhan, S. D., et al. (2011).	ROLE OF INTRAVITREAL BEVACIZUMAB IN EALES DISEASE WITH DENSE VITREOUS HEMORRHAGE A Prospective Randomized Control Study.	Irrelevant study designs
1414	Patwardhan, S. D., et al. (2010).	The safety and efficacy of passive removal of silicone oil with 23-gauge transconjunctival sutureless system.	Irrelevant study designs
1415	Paulus, Y. M., et al. (2017).	Comparison of Pneumatic Retinopexy and Scleral Buckle for Primary Rhegmatogenous Retinal Detachment Repair.	Irrelevant study designs
1416	Pearce, I. A., et al. (1998).	Visual function and patient satisfaction after macular hole surgery.	Irrelevant study designs
1417	Pearce, I. A., et al. (1997).	Does cryotherapy before drainage increase the risk of intraocular haemorrhage and affect outcome? A prospective, randomised, controlled study using a needle drainage technique and sustained ocular compression.	Irrelevant study designs
1418	Pei, M., et al. (2023).	A Systematic Review and Meta-Analysis of Clinical Outcomes of Small Gauge Vitrectomy with or without Intravitreal Anti-Vascular Endothelial Growth Factor Agents Pretreatment for Proliferative Diabetic Retinopathy.	Irrelevant study designs
1419	Pei, M. H., et al. (2023).	A systematic review and meta-analysis of clinical outcomes of small gauge vitrectomy with or without intravitreal antivascular endothelial growth factor agents pretreatment for proliferative diabetic retinopathy.	Irrelevant study designs
1420	Peiretti, E., et al. (2017).	Optical coherence tomography evaluation of patients with macula-off retinal detachment after different postoperative posturing: a randomized pilot study.	Irrelevant study designs
1421	Pel-Przybyszewska, E., et al. (2004).	[Trypan blue staining in treatment of macular hole].	Irrelevant study designs
1422	Pennock, S., et al. (2014).	Is neutralizing vitreal growth factors a viable strategy to prevent proliferative vitreoretinopathy?	Irrelevant study designs
1423	Pepple, K. and P. Mruthyunjaya (2011).	Retinal pigment epithelial detachments in age-related macular degeneration: Classification and therapeutic options.	Irrelevant study designs
1424	Pérez-Aragón, B. J., et al. (2019).	Steam roller maneuver in pneumatic retinopexy. Does it work?	Irrelevant study designs
1425	Perkins, S. L., et al. (2001).	Pharmacokinetics of the ganciclovir implant in the silicone-filled eye.	Irrelevant study designs
1426	Perlroth, A. T., et al. (2022).	Visual Outcomes post-PPV for Tractional Retinal Detachment or Vitreous Hemorrhage in the Intelligent Research in Sight (IRIS) Registry.	Irrelevant study designs
1427	Pertile, G. and C. Claes (1999).	Silicone oil vs. gas for the treatment of full-thickness macular hole.	Irrelevant study designs
1428	Pesoa, Y., et al. (2023).	Posterior synechia formation after phacovitrectomy – Predicting factors and the role of short-acting mydriatics.	Irrelevant study designs
1429	Peters, A. L. (1995).	Retinal detachment in black South Africans.	Irrelevant study designs
1430	Petersen, S. B., et al. (2021).	Pretraining on Abstract Modules on a Virtual Reality Vitreoretinal Simulator is a Waste of Time.	Irrelevant study designs
1431	Peyman, G. A., et al. (1997).	Surgical closure of macular hole using an absorbable macular plug.	Irrelevant study designs
1432	Peyman, G. A., et al. (1987).	Randomized clinical trial of intraocular silicone vs. gas in the management of complicated retinal detachment and vitreous hemorrhage.	Irrelevant study designs
1433	Piccirillo, V., et al. (2021).	To estimate the safety and efficacy of a 3-D visualization helmet for vitreoretinal surgery.	Irrelevant study designs
1434	Pierre, M., et al. (2021).	Macular hemorrhage due to age-related macular degeneration or retinal arterial macroaneurysm: Predictive factors of surgical outcome.	Irrelevant study designs
1435	Piper, J. G., et al. (1993).	Perioperative choroidal hemorrhage at pars plana vitrectomy: A case- control study.	Irrelevant study designs
1436	Pitcher, J. D., et al. (2015).	Contemporary Management of Rhegmatogenous Retinal Detachment Due to Giant Retinal Tears: A Consecutive Case Series.	Irrelevant study designs
1437	Plager, D. A., et al. (2014).	Complications in the first 5 years following cataract surgery in infants with and without intraocular lens implantation in the infant aphakia treatment study.	Irrelevant study designs
1438	Poh, K. W., et al. (2018).	Vitrectomy for vitreous haemorrhage in paediatric patients in Hospital Kuala Lumpur - A case series.	Irrelevant study designs
1439	Polk, J. D., et al. (2002).	Central retinal artery occlusion by proxy: A cause for sudden blindness in an airline passenger.	Irrelevant study designs
1440	Polk, J. D., et al. (2002).	Central retinal artery occlusion by proxy: A cause for sudden blindness in an airline passenger.	Irrelevant study designs
1441	Popovic, M. M., et al. (2022).	Pars plana vitrectomy, scleral buckle, and pneumatic retinopexy for the management of rhegmatogenous retinal detachment: a meta-analysis.	Irrelevant study designs
1442	Porta, M., et al. (2020). Saving Sight: A History of Diabetic Eye Disease. 29: 221-241.		Irrelevant study designs
1443	Potic, J., et al. (2016).	Cellular changes in the cone composition of macula-on versus macula-off retinal detachments using adaptive optics during clinical follow-up.	Irrelevant study designs
1444	Pournaras, C. J., et al. (2000).	[Pseudophakic retinal detachment: treatment by vitrectomy and scleral buckling. Pilot study].	Irrelevant study designs
1445	Pournaras, C. J. and A. D. Kapetanios (2003).	Primary vitrectomy for pseudophakic retinal detachment: a prospective non-randomized study.	Irrelevant study designs
1446	Prahs, P. and H. Helbig (2009).	Diabetic eye disease.	Irrelevant study designs
1447	Prenner, J. L. and B. G. Busbee (2011).	Surgical management of central retinal vein occlusions.	Irrelevant study designs
1448	Prokofyeva, E., et al. (2013).	Cataract prevalence and prevention in Europe: A literature review.	Irrelevant study designs
1449	Prost, M. (1996).	[Severe myopia and delivery].	Irrelevant study designs
1450	Prost, M. and M. Gerkowicz (1990).	[Use of sodium hyaluronate in the treatment of retinal detachment with poor prognosis].	Irrelevant study designs
1451	Nawrocki, J., et al. (2008).	Optic Fibre Free Intravitreal Surgical System (OFFISS) in retinal detachment surgery.	Protocol
1452	Nazemi, P. P., et al. (2001).	Migration of intraocular silicone oil into the subconjunctival space and orbit through an Ahmed glaucoma valve.	Protocol
1453	Nct (2005).	Comparison of Air and Expansile Gas in Pneumatic Retinopexy.	Protocol
1454	Nct (2006).	Efficacy and Safety of Intravitreal Triamcinolone Acetonide in Eyes With Post Vitrectomy Diabetic Vitreous Hemorrhage.	Protocol
1455	Nct (2007).	Comparison of AC and PC Lenses After Vitreous Loss During ECCE.	Protocol
1456	Prost, M. E. (2003).	[Results of treatment of retinal detachment in active stage-5 retinopathy of prematurity].	Irrelevant study designs
1457	Pu, W., et al. (2008).	Clinical analysis of congenital cataract in children.	Irrelevant study designs
1458	Pujari, S., et al. (2011).	The boston keratoprosthesis type II: The massachusetts eye and ear infirmary experience.	Irrelevant study designs
1459	Purohit, S. S., et al. (1999).	Pneumatic buckle for the repair of primary rhegmatogenous retinal detachment.	Irrelevant study designs
1460	Puusaari, I., et al. (2007).	Transscleral local resection versus iodine brachytherapy for uveal melanomas that are large because of tumour height.	Irrelevant study designs
1461	Puustjärvi, T., et al. (2006).	Penetration of topically applied levofloxacin 0.5% and ofloxacin 0.3% into the vitreous of the non-inflamed human eye.	Irrelevant study designs
1462	Pyrochtova, S., et al. (2007).	Acrysof intraocular lens primary implantation in children with congenital and developmental cataract.	Irrelevant study designs
1463	Qi, B., et al. (2023).	Comparison of Different Internal Limiting Membrane Peeling Sizes for Idiopathic Macular Holes: A Systematic Review and Meta-Analysis.	Irrelevant study designs
1464	Qiao, G., et al. (2013).	Clinical study about pneumatic retinopexy used in unsuccessful scleral buckling surgeries.	Irrelevant study designs
1465	Qiao, G., et al. (2008).	Clinical study of relieving pain in ophthalmologic toponarcosis operation.	Irrelevant study designs
1466	Qiao, G., et al. (2020).	Application of posterior scleral reinforcement in the treatment of retinal detachment due to macular hole with over-long axial length.	Irrelevant study designs
1467	Qiu, C. Y., et al. (2018).	Scleral buckling-induced ocular parameter changes in patients of rhegmatogenous retinal detachment.	Irrelevant study designs
1468	Quinn, G., et al. (1990).	Visual acuity in infants after vitrectomy for severe retinopathy of prematurity (rop).	Irrelevant study designs
1469	Quinn, G. E., et al. (1991).	Visual acuity in infants after vitrectomy for severe retinopathy of prematurity.	Irrelevant study designs
1470	Quinn, G. E., et al. (1996).	Visual acuity of eyes after vitrectomy for retinopathy of prematurity: Follow-up at 5 1/2 years.	Irrelevant study designs
1471	Quiram, P. A. and A. Capone Jr (2007).	Current understanding and management of retinopathy of prematurity.	Irrelevant study designs
1472	Quiroz-Mercado, H., et al. (2001).	Successful erbium: YAG laser-induced chorioretinal venous anastomosis for the management of ischemic central retinal vein occlusion - A report of two cases.	Irrelevant study designs
1473	Quiroz-Mercado, H., et al. (2006).	Perfluorocarbon Perfused Vitrectomy (pcpv) in Severe Proliferative Diabetic Retinopathy(SPDR) With Traction Retinal Detachment (TRD) - A Comparative Study.	Irrelevant study designs
1474	Quiroz-Reyes, M. A., et al. (2023).	Pneumatic vitreolysis versus vitrectomy for the treatment of vitreomacular traction syndrome and macular holes: complication analysis and systematic review with meta-analysis of functional outcomes.	Irrelevant study designs
1475	Quoc, E. B., et al. (2005).	Results of treating rhegmatogenous retinal detachment with vitrectomy and silicone oil tamponade.	Irrelevant study designs
1476	Quoc, E. B., et al. (2004).	Managing of retinopathy of prematurity in a tertiary center.	Irrelevant study designs
1477	Rachitskaya, A. V., et al. (2015).	EPITHELIAL DOWNGROWTH IN THE VITREOUS CAVITY AND ON THE RETINA IN ENUCLEATED SPECIMENS AND IN EYES WITH VISUAL POTENTIAL.	Irrelevant study designs
1478	Raczyńska, K., et al. (2004).	[Vitrectomy with daunorubicin].	Irrelevant study designs
1479	Radeck, V., et al. (2023).	Characteristics of Bilateral Retinal Detachment.	Irrelevant study designs
1480	Rahimy, E., et al. (2020).	Impact of Systemic Dipeptidyl Peptidase-4 Inhibitor Use in Diabetic Macular Edema.	Irrelevant study designs
1481	Rahimy, E. and C. A. McCannel (2016).	IMPACT OF INTERNAL LIMITING MEMBRANE PEELING ON MACULAR HOLE REOPENING: A Systematic Review and Meta-Analysis.	Irrelevant study designs
1482	Raizada, S., et al. (2015).	Pars plana vitrectomy versus three intravitreal injections of bevacizumab for nontractional diabetic macular edema. A prospective, randomized comparative study.	Irrelevant study designs
1483	Rajendrababu, S., et al. (2017).	A Randomized Controlled Trial Comparing Outcomes of Cataract Surgery in Nanophthalmos With and Without Prophylactic Sclerostomy.	Irrelevant study designs
1484	Rajendrababu, S., et al. (2014).	Safety and efficacy of concomitant prophylactic sclerostomy with cataract surgery in eyes with nanonpthalmos.	Irrelevant study designs
1485	Rajendram, R., et al. (2012).	A 2-year prospective randomized controlled trial of intravitreal bevacizumab or laser therapy (BOLT) in the management of diabetic macular edema: 24-Month data: Report 3.	Irrelevant study designs
1486	Ramezani, A., et al. (2007).	Diabetic macular edema before and after intravitreal triamcinolone injection.	Irrelevant study designs
1487	Zhao, X., et al. (2022).	Macular buckling versus vitrectomy on macular hole associated macular detachment in eyes with high myopia: a randomised trial.	Irrelevant study designs
1488	Zhao, X. H., et al. (2012).	The Anatomical and Functional Outcomes of 23-Gauge Transconjunctival Sutureless Vitrectomy in Pseudophakic Retinal Detachment: A Prospective Interventional Study.	Irrelevant study designs
1489	Zhao, X. J., et al. (2022).	Macular buckling versus vitrectomy on macular hole associated macular detachment in eyes with high myopia: a randomised trial.	Irrelevant study designs
1490	Zhao, X. J., et al. (2020).	Analysis of the rates of emulsification in intraocular silicone oil tamponades of differing viscosities.	Irrelevant study designs
1491	Zhao, X. Y., et al. (2018).	Antivascular endothelial growth factor agents pretreatment before vitrectomy for complicated proliferative diabetic retinopathy: a meta-analysis of randomised controlled trials.	Irrelevant study designs
1492	Zhao, Z., et al. (2004).	Effect of danakan on retinal function in rhegmatogenous retinal detachment after scleral buckling.	Irrelevant study designs
1493	Zheng, C. Z., et al. (2022).	Advances in biomaterials as a retinal patch for the repair of rhegmatogenous retinal detachment.	Irrelevant study designs
1494	Zheng, C. Z., et al. (2022).	Biocompatibility and Efficacy of a Linearly Cross-Linked Sodium Hyaluronic Acid Hydrogel as a Retinal Patch in Rhegmatogenous Retinal Detachment Repairment.	Irrelevant study designs
1495	Zheng, D., et al. (2012).	Comparison of clinical outcomes between iris-fixated anterior chamber intraocular lenses and scleral-fixated posterior chamber intraocular lenses in Marfan syndrome with lens subluxation.	Irrelevant study designs
1496	Zheng, W., et al. (2021).	Microinvasive pars plana vitrectomy versus panretinal photocoagulation in the treatment of severe non-proliferative diabetic retinopathy (the VIP study): Study protocol for a randomised controlled trial.	Irrelevant study designs
1497	Zheng, Y., et al. (2018).	Inverted internal limiting membrane insertion combined with air tamponade in the treatment of macular hole retinal detachment in high myopia: study protocol for a randomized controlled clinical trial.	Irrelevant study designs
1498	Zhou, C. D. and Q. H. Qiu (2015).	360 degrees Versus Localized Demarcation Laser Photocoagulation for Macular-Sparing Retinal Detachment in Silicone Oil-Filled Eyes With Undetected Breaks: A Retrospective, Comparative, Interventional Study.	Non-English
1499	Zhou, C. D., et al. (2015).	AIR VERSUS GAS TAMPONADE IN RHEGMATOGENOUS RETINAL DETACHMENT WITH INFERIOR BREAKS AFTER 23-GAUGE PARS PLANA VITRECTOMY A Prospective, Randomized Comparative Interventional Study.	Non-English
1500	Zhou, J., et al. (2018).	Concentrations of VEGF and PlGF Decrease in Eyes After Intravitreal Conbercept Injection.	Irrelevant study designs
1501	Zhou, N., et al. (2022).	Surgical Resection of Intraocular Tumors (Partial Transscleral Sclerouvectomy Combined With Mircoinvasive Vitrectomy and Reconstruction of the Eyeball) in Asian Patients: Twenty-Five Years Results.	Irrelevant study designs
1502	Zhou, Q., et al. (2021).	Vitrectomy vs. Spontaneous Closure for Traumatic Macular Hole: A Systematic Review and Meta-Analysis.	Irrelevant study designs
1503	Zhou, Y. P., et al. (2020).	Progression and new onset of macular retinoschisis in myopic choroidal neovascularization eyes after Conbercept therapy: a post-hoc analysis.	Irrelevant study designs
1504	Ziemssen, F., et al. (2017).	Secondary diseases in high myopia.	Irrelevant study designs
1505	Zinkernagel, M. S., et al. (2013).	Macular Hole Surgery in Patients with End-stage Choroideremia.	Irrelevant study designs
1506	Znaor, L., et al. (2019).	Pars plana vitrectomy versus scleral buckling for repairing simple rhegmatogenous retinal detachments.	Protocol
1507	Zou, H., et al. (2011).	Vision-related quality of life and self-rated satisfaction outcomes of rhegmatogenous retinal detachment surgery: three-year prospective study.	Irrelevant study designs
1508	Zubricky, R. and S. Platt (2021).	Facedown positioning duration for silicone oil tamponade and the effect on retinal redetachment.	Irrelevant study designs
1509	Caporossi, T., et al. (2023).	Two-Port	Irrelevant study designs
1510	Ramos-Estebanez, C., et al. (2019).	Bedside optical coherence tomography for Terson's syndrome screening in acute subarachnoid hemorrhage: a pilot study.	Irrelevant study designs
1511	Ramos De Carvalho, J. E., et al. (2014).	Current surgical treatment of age-related macular degeneration.	Irrelevant study designs
1512	Ranchod, T. M. and S. L. Fine (2009).	Primary treatment of diabetic macular edema.	Irrelevant study designs
1513	Rand, L. I. and F. L. Ferris (2015).	Long-term contributions from the diabetes control and complications trial cohort.	Irrelevant study designs
1514	Randazzo, N. M., et al. (2019).	Two Novel CAPN5 Variants Associated with Mild and Severe Autosomal Dominant Neovascular Inflammatory Vitreoretinopathy Phenotypes.	Irrelevant study designs
1515	Rangel Gualdrón, C. M., et al. (2023).	Plasma rich in growth factors membrane as a macular hole treatment in a vitrectomized patient due to rhegmatogenous retinal detachment.	Irrelevant study designs
1516	Rani, D., et al. (2021).	Heads-up 3D viewing system in rhegmatogenous retinal detachment with proliferative vitreoretinopathy - A prospective randomized trial.	Irrelevant study designs
1517	Rao, D. R., et al. (2018).	Reply.	Irrelevant study designs
1518	Rao, P., et al. (2018).	Congenital X-Linked Retinoschisis: An Updated Clinical Review.	Irrelevant study designs
1519	Rao, R. C., et al. (2013).	Internal limiting membrane peeling for primary rhegmatogenous retinal detachment repair.	Irrelevant study designs
1520	Rascón-Martínez, D. M., et al. (2022).	Effect of single infusion of ketamine on depressive symptoms in elderly patients undergoing ophthalmological surgery: a randomized controlled trial**.	Irrelevant study designs
1521	Rasquin, F., et al. (2000).	[Vitrectomy for diabetic macular edema associated with hyaloid posterior traction].	Irrelevant study designs
1522	Rastogi, A., et al. (2007).	Comparison of epilenticular IOL implantation vs technique of anterior and primary posterior capsulorhexis with anterior vitrectomy in paediatric cataract surgery.	Irrelevant study designs
1523	Ratanapakorn, T., et al. (2020).	Emulsification of different viscosity silicone oil in complicated retinal detachment surgery: a randomized double-blinded clinical trial.	Irrelevant study designs
1524	Raymond, L. A. (1995).	Neodymium:YAG laser treatment for hemorrhages under the internal limiting membrane and posterior hyaloid face in the macula.	Irrelevant study designs
1525	Reibaldi, A., et al. (1994).	Diode laser indirect ophthalmoscope versus cryotherapy in retinal detachment	Irrelevant study designs
1526	Reibaldi, M., et al. (2019).	Efficacy of three different Prophylactic treatments for Postoperative Nausea and Vomiting after Vitrectomy: A Randomized Clinical Trial.	Irrelevant study designs
1527	Reid, G. A., et al. (2020).	FIRST FAILED MACULAR HOLE SURGERY OR REOPENING OF A PREVIOUSLY CLOSED HOLE: Do We Gain by Reoperating?-A Systematic Review and Meta-analysis.	Irrelevant study designs
1528	Reiniger, I. W., et al. (2006).	[Long-term functional results after macular hole surgery. Results of a prospective study].	Irrelevant study designs
1529	Reitsamer, H., et al. (2019).	Two-year results of a multicenter study of the ab interno gelatin implant in medically uncontrolled primary open-angle glaucoma.	Irrelevant study designs
1530	Remy, M., et al. (2008).	An in vivo evaluation of Brilliant Blue G in animals and humans.	Irrelevant study designs
1531	Ren, X. J., et al. (2019).	Safety and efficacy of intravitreal conbercept injection after vitrectomy for the treatment of proliferative diabetic retinopathy.	Irrelevant study designs
1532	Repka, M. X., et al. (2006).	Outcome of eyes developing retinal detachment during the Early Treatment for Retinopathy of Prematurity Study (ETROP).	Irrelevant study designs
1533	Reza, N. M., et al. (2019).	Intravitreal tissue plasminogen activator in diabetic vitreous hemorrhage.	Irrelevant study designs
1534	Rezende, F. A., et al. (2014).	Omega-3 supplementation combined with anti-vascular endothelial growth factor lowers vitreal levels of vascular endothelial growth factor in wet age-related macular degeneration.	Irrelevant study designs
1535	Rezzola, S., et al. (2020).	Angiogenesis-Inflammation Cross Talk in Diabetic Retinopathy: Novel Insights From the Chick Embryo Chorioallantoic Membrane/Human Vitreous Platform.	Irrelevant study designs
1536	Ribeiro, J. A. S., et al. (2020).	Pain during pars plana vitrectomy following sub-Tenon versus peribulbar anesthesia: A randomized trial.	Irrelevant study designs
1537	Ricker, L., et al. (2012).	Prediction of Proliferative Vitreoretinopathy after Retinal Detachment Surgery: Potential of Biomarker Profiling.	Irrelevant study designs
1538	Ricker, L. J., et al. (2012).	Adipokine levels in subretinal fluid from patients with rhegmatogenous retinal detachment.	Irrelevant study designs
1539	Riddell Iv, J., et al. (2011).	Treatment of endogenous fungal endophthalmitis: Focus on new antifungal agents.	Irrelevant study designs
1540	Riemann, C. D., et al. (2007).	Outcomes of transconjunctival sutureless 25-gauge vitrectomy with silicone oil infusion.	Irrelevant study designs
1541	Rip, et al. (2001).	Evaluation of primary surgical procedures for retinal detachment with macular hole in highly myopic eyes: a randomized comparison of vitrectomy versus posterior episcleral buckling surgery.	Irrelevant study designs
1542	Ripandelli, G., et al. (1996).	Retinal detachment after clear lens extraction in 41 eyes with high axial myopia.	Irrelevant study designs
1543	Ripandelli, G., et al. (2001).	Evaluation of primary surgical procedures for retinal detachment with macular hole in highly myopic eyes: a comparison [corrected] of vitrectomy versus posterior episcleral buckling surgery.	Irrelevant study designs
1544	Ripandelli, G., et al. (2001).	Evaluation of primary surgical procedures for retinal detachment with macular hole in highly myopic eyes: A randomized comparison of vitrectomy versus posterior episcleral buckling surgery.	Irrelevant study designs
1545	Ripandelli, G., et al. (2000).	Evaluation of Different Surgical Procedures for Retinal Detachment with Macular Hole in High Myopic Eyes.	Irrelevant study designs
1546	Rishi, P., et al. (2022).	A prospective, interventional study comparing the outcomes of macular hole surgery in eyes randomized to C(3)F(8), C(2)F(6,) or SF(6) gas tamponade.	Irrelevant study designs
1547	Rishi, P., et al. (2022).	A prospective, interventional study comparing the outcomes of macular hole surgery in eyes randomized to C3F8, C2F6, or SF6 gas tamponade.	Irrelevant study designs
1548	Rishi, P., et al. (2014).	Non-drainage scleral buckling with solid silicone elements.	Irrelevant study designs
1549	Risse, J. F., et al. (1986).	[Trial treatment of degenerative lesions of the retinal periphery using argon laser squaring].	Irrelevant study designs
1550	Rivas-Aguiño, P., et al. (2009).	[Pars plana vitrectomy, phacoemulsification and intraocular lens implantation for the management of cataract and proliferative diabetic retinopathy: comparison of a combined versus two-step surgical approach].	Irrelevant study designs
1551	Rivera, W. I., et al. (2020).	Evaluation of safety outcomes of pars plana vitrectomy surgery using the hypersonic vitrector system: Case series.	Irrelevant study designs
1552	Rizzo, S., et al. (2011).	Comparative study between a standard 25-gauge vitrectomy system and a new ultrahigh-speed 25-gauge system with duty cycle control in the treatment of various vitreoretinal diseases.	Irrelevant study designs
1553	Roberts, H. W., et al. (2018).	Refractive outcomes after limbal relaxing incisions or femtosecond laser arcuate keratotomy to manage corneal astigmatism at the time of cataract surgery.	Irrelevant study designs
1554	Rodallec, T., et al. (2005).	Pain After Scleral Buckling Surgery With or Without RopivacaÃ¯ne Sub-Tenon Injection.	Irrelevant study designs
1555	Rodovalho, A. J. M., et al. (2003).	LASIK x PRK after Retinal Detachment Surgery.	Irrelevant study designs
1556	Nct (2020).	Characters of Epiretinal Membranes in Patients With Previous Vitrectomy for Retinal Detachment.	Conference summary
1557	Nct (2020).	Early VItrectomy in DENse Spontaneous Vitreous HEmorrhage.	Conference summary
1558	Nct (2020).	Efficacy of Exercise Program for Facedown Posture-related Pain After Retinal Surgery.	Conference summary
1559	Nct (2020).	Intravitreal Aflibercept for the Prevention of Proliferative Vitreoretinopathy Following Retinal Detachment Repair.	Conference summary
1560	Nct (2020).	Repeated Methotrexate for Proliferative Vitreoretinopathy Grade C.	Conference summary
1561	Nct (2020).	Scleral Buckling for Retinal Detachment Prevention in Genetically Confirmed Stickler Syndrome.	Conference summary
1562	Nct (2020).	SUPRACHOROIDAL VISCO-BUCKLING FOR THE TREATMENT OF RHEGMATOGENOUS RETINAL DETACHMENT.	Conference summary
1563	Nct (2020).	Treating Rhegmatogenous Retinal Detachment by Foldable Capsular Buckle.	Conference summary
1564	Nct (2021).	Comparison of Posterior Continuous Curvilinear Capsulorhexis With or Without Anterior Vitrectomy.	Conference summary
1565	Nct (2021).	Impact of ILM Peeling in RRD/ I-Peel.	Conference summary
1566	Nct (2021).	Intravitreal Infliximab for Proliferative Vitreoretinopathy.	Conference summary
1567	Nct (2021).	Performance, Safety and Efficiency Comparison Between 10,000 and 5,000 Cuts Per Minute Vitrectomy Using a 25G Cutter - A Prospective Randomized Controlled Study.	Conference summary
1568	Nct (2021).	Pneumatic Retinopexy for Primary Rhegmatogenous Retinal Detachment: to Steamroll or Not.	Conference summary
1569	Nct (2022).	Air Versus Gas Tamponade in Primary Retinal Detachment.	Conference summary
1570	Nct (2022).	Comparison of Surgery Outcome Between Preoperative IVR and Intraoperative IVR in PPV for PDR.	Conference summary
1571	Nct (2022).	Cryoapplication Versus Anti-VEGF Before Diabetic Vitrectomy.	Conference summary
1572	Rosenthal, G., et al. (1997).	Primary use of silicone oil tamponade in the management of perforating globe injury secondary to inadvertent local anaesthesia injection for ophthalmic surgery.	Irrelevant study designs
1573	Rosman, M., et al. (2001).	Retinal detachment in Chinese, Malay and Indian residents in Singapore: A comparative study on risk factors, clinical presentation and surgical outcomes.	Commentaries,letters
1574	Ross, M. and R. Ofri (2021).	The future of retinal gene therapy: Evolving from subretinal to intravitreal vector delivery.	Irrelevant study designs
1575	Rossi, T., et al. (2017).	Macular hole closure patterns associated with different internal limiting membrane flap techniques.	Irrelevant study designs
1576	Roth, D. B., et al. (2008).	Intravitreal Triamcinolone Acetonide Injections in the Treatment of Retinal Vein Occlusions.	Irrelevant study designs
1577	Rothman, A. L., et al. (2014).	SPECTRAL DOMAIN OPTICAL COHERENCE TOMOGRAPHY CHARACTERIZATION OF PEDIATRIC EPIRETINAL MEMBRANES.	Irrelevant study designs
1578	Rouse, B., et al. (2023).	Iridotomy to slow progression of visual field loss in angle-closure glaucoma.	Irrelevant study designs
1579	Rouwen, K. W., et al. (2019).	The Role of bilateral patching in Posterior vitreous detachment related vitreous hemorrhage: update of diagnostic and treatment guidelines.	Irrelevant study designs
1580	Roybal, C. N., et al. (2018).	Personalized Proteomics in Proliferative Vitreoretinopathy Implicate Hematopoietic Cell Recruitment and mTOR as a Therapeutic Target.	Irrelevant study designs
1581	Ruiz-Medrano, J., et al. (2019).	Myopic maculopathy: Current status and proposal for a new classification and grading system (ATN).	Irrelevant study designs
1582	Ruiz-Moreno, J. M., et al. (1999).	Retinal detachment in phakic eyes with anterior chamber intraocular lenses to correct severe myopia.	Irrelevant study designs
1583	Ruiz, Q., et al. (1999).	Treatment of neovascular glaucoma and vitreous hemorrhage in patients with diabetic retinopathy, with pars plana vitrectomy and amhed glaucoma valve implant in one time or two times surgery.	Irrelevant study designs
1584	Rush, R. B., et al. (2021).	SILICONE OIL VERSUS PERFLUOROPROPANE GAS TAMPONADE DURING VITRECTOMY FOR TRACTIONAL RETINAL DETACHMENT OR FIBROUS PROLIFERATION: A Randomized Clinical Trial.	Irrelevant study designs
1585	Rush, R. B., et al. (2023).	INTERNAL LIMITING MEMBRANE PEELING IN PATIENTS UNDERGOING VITRECTOMY FOR TRACTIONAL RETINAL DETACHMENT SECONDARY TO DIABETIC RETIONPATHY.	Irrelevant study designs
1586	Rush, R. B., et al. (2022).	VITRECTOMY FOR DIABETIC COMPLICATIONS A Pooled Analysis of Randomized Controlled Trials Using Modern Techniques and Equipment.	Irrelevant study designs
1587	Rush, R. B., et al. (2013).	Pars Plana Vitrectomy Versus Combined Pars Plana Vitrectomy-Scleral Buckle for Secondary Repair of Retinal Detachment.	Irrelevant study designs
1588	Ryder, S. J., et al. (2014).	A comparison of same-setting versus delayed vitrectomy in the management of retained lens fragments following cataract surgery.	Irrelevant study designs
1589	Sabrosa, N. A. and E. Cunha De Souza (2001).	Nematode infections of the eye: Toxocariasis and diffuse unilateral subacute neuroretinitis.	Irrelevant study designs
1590	Sabrosa, N. A., et al. (2013).	Surgical management of diabetic retinopathy.	Irrelevant study designs
1591	Sadda, S. R., et al. (2019).	THE OASIS MP-1 SUBSTUDY: Characterization of the Effect of Ocriplasmin on Microperimetry Parameters.	Irrelevant study designs
1592	Sadiq, M. A., et al. (2016).	Effect of Vitreomacular Adhesion on Treatment Outcomes in the Ranibizumab for Edema of the Macula in Diabetes (READ-3) Study.	Irrelevant study designs
1593	Sadiq, S. N., et al. (2022).	Infographic: Effect of face-down positioning vs support-the-break positioning after macula-involving retinal detachment repair: the PostRD randomised clinical trial.	Irrelevant study designs
1594	Sahu, S., et al. (2015).	Effect of topical ketorolac 0.4%, nepafenac 0.1%, and bromfenac 0.09% on postoperative inflammation using laser flare photometry in patients having phacoemulsification.	Irrelevant study designs
1595	Said, Y. A., et al. (2021).	Visual Outcome after Vitrectomy with Subretinal tPA Injection to Treat Submacular Hemorrhage Secondary to Age-Related Macular Degeneration or Macroaneurysm.	Irrelevant study designs
1596	Saito, T., et al. (2014).	[Two cases of treatment for juxtapapillary hemangioma associated with von Hippel-Lindau disease].	Irrelevant study designs
1597	Sajedi, P., et al. (2013).	Comparing the preventive effect of 2 percent topical lidocaine and intravenous atropine on oculocardiac reflex in ophthalmological surgeries under general anesthesia.	Irrelevant study designs
1598	Sakamoto, T. and T. Ishibashi (2009).	Visualizing vitreous in vitrectomy by triamcinolone.	Irrelevant study designs
1599	Sakamoto, T., et al. (2005).	Triamcinolone-Assisted Vitrectomy Multicenter Randomized Controlled Trial: results of Intraoperative Complications.	Irrelevant study designs
1600	Saleh, M., et al. (2008).	[Advantages of corticosteroids in managing acute bacterial postoperative endophthalmitis].	Irrelevant study designs
1601	Salvo, M., et al. (2001).	Pars plana vitrectomy in the management of proliferative diabetic retinopathy.	Irrelevant study designs
1602	Sanabria, M. R., et al. (2012).	A propensity score matching application: indications and results of adding scleral buckle to vitrectomy: The Retina 1 Project: Report 3.	Irrelevant study designs
1603	Sanchez-Gonzalez, R. M., et al. (2000).	Use of highly purified hyaluronidase solution in children and young adults before vitrectomy in traumatized eyes with vitrius hemorrhage, with or without retinal detachment and with or without initial proliferative vitreo retinopathy.	Irrelevant study designs
1604	Sanders, D. R. (2003).	Actual and theoretical risks for visual loss following use of the implantable contact lens for moderate to high myopia.	Irrelevant study designs
1605	Sandner, D. and K. Engelmann (2006).	First experiences with high-density silicone oil (Densiron) as an intraocular tamponade in complex retinal detachment.	Irrelevant study designs
1606	Sanhueza, A. and R. González (2020).	Pars plana vitrectomy plus scleral buckle versus pars plana vitrec-tomy in pseudophakic retinal detachment.	Irrelevant study designs
1607	Sankar, B. K., et al. (2021).	Retinopathy of prematurity: Nurses' perspectives.	Irrelevant study designs
1608	Sano, Y., et al. (2018).	Lack of FOXE3 coding mutation in a case of congenital aphakia.	Irrelevant study designs
1609	Santos, F. M., et al. (2023).	Proteomics profiling of vitreous humor reveals complement and coagulation components, adhesion factors, and neurodegeneration markers as discriminatory biomarkers of vitreoretinal eye diseases.	Irrelevant study designs
1610	Sapieha, P., et al. (2010).	Proliferative retinopathies: Angiogenesis that blinds.	Irrelevant study designs
1611	Saracli, M. A., et al. (2007).	Clustering of invasive Aspergillus ustus eye infections in a tertiary care hospital: A molecular epidemiologic study of an uncommon species.	Irrelevant study designs
1612	Sarraf, D., et al. (2013).	Prospective evaluation of the incidence and risk factors for the development of RPE tears after high- and low-dose ranibizumab therapy.	Irrelevant study designs
1613	Saw, S. M., et al. (2006).	An evidence-based analysis of surgical interventions for uncomplicated rhegmatogenous retinal detachment.	Irrelevant study designs
1614	Saw, S. M., et al. (2006).	An evidence-based analysis of surgical interventions for uncomplicated rhegmatogenous retinal detachment.	Irrelevant study designs
1615	Saw, S. M., et al. (2019).	Prevention and management of myopia and myopic pathology.	Irrelevant study designs
1616	Sborgia, G., et al. (2019).	Morphologic and functional outcomes of different optical coherence tomography patterns of myopic foveoschisis after vitrectomy and inner limiting membrane peeling.	Irrelevant study designs
1617	Sborgia, G., et al. (2019).	One-year outcomes of 27-gauge versus 25-gauge pars plana vitrectomy for uncomplicated rhegmatogenous retinal detachment repair.	Irrelevant study designs
1618	Schalnus, R. W. and C. Ohrloff (1993).	Effect of yag posterior capsulotomy on the aqueous vitreous barrier in sulcus versus capsular fixation of posterior chamber lens.	Irrelevant study designs
1619	Schaub, F., et al. (2016).	Proliferative Vitreoretinopathy: Therapeutic Strategies.	Irrelevant study designs
1620	Schaub, F., et al. (2018).	Prophylactic intravitreal 5-fluorouracil and heparin to prevent proliferative vitreoretinopathy in high-risk patients with retinal detachment: study protocol for a randomized controlled trial.	Irrelevant study designs
1621	Schaub, F., et al. (2022).	Intravitreal 5-Fluorouracil and Heparin to Prevent Proliferative Vitreoretinopathy: results from a randomized clinical trial.	Irrelevant study designs
1622	Schawkat, M., et al. (2019).	Influence of Postoperative Posture on Macular Slippage after Macula-Off Retinal Detachment: A Randomized Controlled Trial.	Irrelevant study designs
1623	Scheer, S., et al. (2005).	[Prevention of proliferative vitreoretinopathy using 5-FU heparin: clinical tolerance and efficacy].	Irrelevant study designs
1624	Schiff, W. M., et al. (2007).	Safety and efficacy assessment of chimeric ribozyme to proliferating cell nuclear antigen to prevent recurrence of proliferative vitreoretinopathy.	Irrelevant study designs
1625	Schindler, P., et al. (2021).	Lens densitometry for assessment and prediction of cataract progression after pars plana vitrectomy with C3F8-gas for retinal detachment.	Irrelevant study designs
1626	Schmid-Kubista, K. E., et al. (2010).	Comparison of macular function and visual fields after membrane blue or infracyanine green staining in vitreoretinal surgery.	Irrelevant study designs
1627	Schmidt-Erfurth, U., et al. (2014).	Guidelines for the management of neovascular age-related macular degeneration by the European Society of Retina Specialists (EURETINA).	Irrelevant study designs
1628	Schmidt, D. (1997).	Macular-threatening traction detachment of the retina in diabetic proliferative retinopathy, treated by laser.	Irrelevant study designs
1629	Schmidt, G. M. and S. J. Vainisi (2004).	Retrospective study of prophylactic random transscleral retinopexy in the Bichon Frise with cataract.	Irrelevant study designs
1630	Schmidt, J. C., et al. (2003).	Is membrane extraction in cases of exudative age-related macular degeneration still up-to-date? A 4-year resume.	Irrelevant study designs
1631	Schmit-Eilenberger, V. K. and A. J. Augustin (2013).	Ocriplasmin opens up new avenues in the therapy of vitreomacular traction.	Irrelevant study designs
1632	Schmoll, C., et al. (2012).	Spontaneous resolution of a rhegmatogenous retinal detachment after normal labor and childbirth.	Irrelevant study designs
1633	Schneider, E. W. and G. J. Jaffe (2020).	BASELINE CHARACTERISTICS OF VITREOMACULAR TRACTION PROGRESSING TO FULL-THICKNESS MACULAR OR LAMELLAR HOLES IN THE PHASE III TRIALS OF ENZYMATIC VITREOLYSIS.	Irrelevant study designs
1634	Schneider, E. W., et al. (2023).	SUSTAINED BIWEEKLY AFLIBERCEPT FOR REFRACTORY NEOVASCULAR AGE-RELATED MACULAR DEGENERATION.	Irrelevant study designs
1635	Scholz, P., et al. (2018).	A Randomized Controlled Clinical Trial Comparing 20 Gauge and 23 Gauge Vitrectomy for Patients with Macular Hole or Macular Pucker.	Irrelevant study designs
1636	Schönbach, E. M. and G. Trichonas (2022).	JUXTAPAPILLARY CAPILLARY RETINAL ANGIOMA and EPIRETINAL MEMBRANE MANAGEMENT in A MONOCULAR PATIENT with von HIPPEL-LINDAU SYNDROME.	Irrelevant study designs
1637	Schonfeld, C. L., et al. (2012).	PREEMPTIVE ANALGESIA WITH ROPIVACAINE FOR PARS PLANA VITRECTOMY Randomized Controlled Trial on Efficacy and Required Dose.	Irrelevant study designs
1638	Schonfeld, C. L., et al. (2008).	Training Program for Vitreoretinal Surgery in Nairobi, Kenya from 2000-2005.	Irrelevant study designs
1639	Schramm, K., et al. (2014).	Effects of core vitrectomy in the treatment of age-related macular degeneration.	Irrelevant study designs
1640	Schulz-Key, S., et al. (2011).	Longterm follow-up of pars plana vitrectomy for vitreous floaters: complications, outcomes and patient satisfaction.	Irrelevant study designs
1641	Schwartz, S., et al. (2014).	Visual and surgical midterm outcome of minimally invasive pars plana vitrectomy for diabetic retinopathy.	Irrelevant study designs
1642	Schwartz, S. G. and H. W. Flynn (2008).	Pars plana vitrectomy for primary rhegmatogenous retinal detachment.	Irrelevant study designs
1643	Schwartz, S. G., et al. (2014).	Tamponade in surgery for retinal detachment associated with proliferative vitreoretinopathy.	Protocol
1644	Schwartz, S. G., et al. (2020).	Tamponade in surgery for retinal detachment associated with proliferative vitreoretinopathy.	Protocol
1645	Schwartz, S. G. and H. W. Flynn Jr (2007).	Pharmacotherapies for diabetic retinopathy: Present and future.	Irrelevant study designs
1646	Schweitzer, C., et al. (2011).	Surgical management of sub-retinal haemorrhage secondary to polypoidal choroidal vasculopathy.	Irrelevant study designs
1647	Schweitzer, C., et al. (2020).	Femtosecond laser-assisted versus phacoemulsification cataract surgery (FEMCAT): a multicentre participant-masked randomised superiority and cost-effectiveness trial.	Irrelevant study designs
1648	Sciscio, A. and A. G. Casswell (2001).	Effectiveness of apraclonidine 1% in preventing intraocular pressure rise following macular hole surgery.	Irrelevant study designs
1649	Scott, I. U. (2002).	Vitreoretinal surgery for complications of branch retinal vein occlusion.	Irrelevant study designs
1650	Scott, I. U., et al. (1999).	Silicone oil in the repair of pediatric complex retinal detachments: a prospective, observational, multicenter study.	Irrelevant study designs
1651	Scott, I. U., et al. (2003).	Outcomes of surgery for retinal detachment associated with proliferative vitreoretinopathy using perfluoro-n-octane: a multicenter study.	Irrelevant study designs
1652	Scott, I. U., et al. (2000).	First operation anatomic success and other predictors of postoperative vision after complex retinal detachment repair with vitrectomy and silicone oil tamponade.	Irrelevant study designs
1653	Scott, I. U., et al. (2002).	Outcomes and complications associated with giant retinal tear management using perfluoro-n-octane.	Irrelevant study designs
1654	Scott, I. U., et al. (2022).	Baseline Characteristics and Outcomes After Anti-Vascular Endothelial Growth Factor Therapy for Macular Edema in Participants With Hemiretinal Vein Occlusion Compared With Participants With Central Retinal Vein Occlusion: Study of Comparative Treatments for Retinal Vein Occlusion 2 (SCORE2) Report 18.	Irrelevant study designs
1655	Sebag, J. (2001).	Shaken not stirred.	Irrelevant study designs
1656	Sebag, J., et al. (2018).	Long-Term Safety and Efficacy of Limited Vitrectomy for Vision Degrading Vitreopathy Resulting from Vitreous Floaters.	Irrelevant study designs
1657	Sedova, A., et al. (2021).	Comparison of safety and effectiveness between 23-gauge and 25-gauge vitrectomy surgery in common vitreoretinal diseases.	Irrelevant study designs
1658	Sen, P., et al. (2021).	Predictors of Visual Acuity Outcomes after Anti–Vascular Endothelial Growth Factor Treatment for Macular Edema Secondary to Central Retinal Vein Occlusion.	Irrelevant study designs
1659	Sena, D. F., et al. (2021).	Pneumatic retinopexy versus scleral buckle for repairing simple rhegmatogenous retinal detachments.	Protocol
1660	Senba, T., et al. (2000).	A case of proliferative retinopathy with essential hypertension.	Irrelevant study designs
1661	Seraly, M., et al. (2022).	Clinical Considerations for RPE Cell Transplantation.	Irrelevant study designs
1662	Seuthe, A. M., et al. (2019).	First simultaneous explantation and re-implantation of an Argus II retinal prosthesis system.	Irrelevant study designs
1663	Seyyar, S. A., et al. (2022).	Intraocular pressure outcomes after 23-G vitreoretinal surgery with two different transconjunctival sutureless sclerotomy techniques: vertical versus tunnel entry.	Irrelevant study designs
1664	Shah, C. P., et al. (2012).	Topical aqueous suppression does not significantly affect duration of intraocular gas tamponade after vitrectomy.	Irrelevant study designs
1665	Shahlaee, A., et al. (2022).	Translational and clinical advancements in management of proliferative vitreoretinopathy.	Irrelevant study designs
1666	Shalaby, H. S. and N. H. Hashem (2022).	Trabeculectomy with OloGen versus Mitomycin C for the Treatment of Silicone Oil-Induced Glaucoma.	Irrelevant study designs
1667	Shamsi, H. A. and N. G. Ghazi (2012).	Diabetic macular edema: New trends in management.	Irrelevant study designs
1668	Shao, E. H., et al. (2021).	Endophthalmitis: Changes in Presentation, Management and the Role of Early Vitrectomy.	Irrelevant study designs
1669	Sharma, H., et al. (2010).	Anatomical and functional outcomes of surgery of rhegmatogenous retinal detachment.	Irrelevant study designs
1670	Sharma, S., et al. (1999).	The importance of qualitative vitreous examination in patients with acute posterior vitreous detachment.	Irrelevant study designs
1671	Sharma, T., et al. (2016).	Surgical treatment for diabetic vitreoretinal diseases: a review.	Irrelevant study designs
1672	Sharma, T., et al. (2016).	Surgical treatment for diabetic vitreoretinal diseases: a review.	Irrelevant study designs
1673	Sharma, T., et al. (2005).	Primary vitrectomy for combined rhegmatogenous retinal detachment and choroidal detachment with or without oral corticosteroids: A pilot study.	Irrelevant study designs
1674	Sharma, T., et al. (1997).	A case-control study of suprachoroidal hemorrhage during pars plana vitrectomy.	Irrelevant study designs
1675	Sheidow, T. G., et al. (2003).	Outcome results in macular hole surgery - An evaluation of internal limiting membrane peeling with and without indocyanine green.	Irrelevant study designs
1676	Shekhawat, N. S., et al. (2017).	Impact of First Eye versus Second Eye Cataract Surgery on Visual Function and Quality of Life.	Irrelevant study designs
1677	Shen, L., et al. (2016).	Perioperative pharmacological management of choroidal detachment associated with rhegmatogenous retinal detachment.	Irrelevant study designs
1678	Shen, Y., et al. (2020).	Comparative efficacy evaluation of inverted internal limiting membrane flap technique and internal limiting membrane peeling in large macular holes: a systematic review and meta-analysis.	Irrelevant study designs
1679	Sherif, M. and T. J. Wolfensberger (2017).	Intraocular Dexamethasone Implant as Adjunct to Silicone Oil Tamponade for Proliferative Vitreoretinopathy.	Irrelevant study designs
1680	Sheth, J. U., et al. (2021).	Vitreoretinal Society of India practice pattern survey 2020: Surgical retina.	Irrelevant study designs
1681	Shi, H., et al. (2015).	Steroids as an adjunct for reducing the incidence of proliferative vitreoretinopathy after rhegmatogenous retinal detachment surgery: a systematic review and meta-analysis.	Irrelevant study designs
1682	Shi, X. N., et al. (2018).	Research status of subretinal fluid in rhegmatogenous retinal detachment after scleral buckling surgery.	Irrelevant study designs
1683	Shieh, W. S., et al. (2015).	Prospective evaluation of intravitreal bevacizumab on outcomes of proliferative vitreoretinopathy (PVR)- Related retinal detachment surgery.	Irrelevant study designs
1684	Shields, C. L., et al. (2006).	Intravitreal triamcinolone acetonide for acute radiation papillopathy.	Irrelevant study designs
1685	Shields, C. L. and R. C. Eagle, Jr. (1989).	Pseudo-Schnabel's cavernous degeneration of the optic nerve secondary to intraocular silicone oil.	Irrelevant study designs
1686	Shimada, H., et al. (1994).	Vitrectomy for diabetic retinopathy in patients under hemodialysis.	Irrelevant study designs
1687	Shu, Y., et al. (2023).	Trends and Hotspots Concerning Macular Hole between 2002 and 2021: A 20-Year Bibliometric Study.	Irrelevant study designs
1688	Shue, A., et al. (2020).	Massive Silicone-Induced Orbital Granuloma.	Irrelevant study designs
1689	Shunmugam, M., et al. (2014).	Giant retinal tears.	Irrelevant study designs
1690	Sigler, E. J., et al. (2012).	Intravitreal Fluorinated Gas Preference and Occurrence of Rare Ischemic Postoperative Complications after Pars Plana Vitrectomy: A Survey of the American Society of Retina Specialists.	Irrelevant study designs
1691	Silva, M., et al. (2021).	Recent trends in drug-delivery systems for the treatment of diabetic retinopathy and associated fibrosis.	Irrelevant study designs
1692	Silva, R. A. and D. M. Moshfeghi (2011).	Telemedicine as a tool for evaluation of retinopathy of prematurity.	Irrelevant study designs
1693	Simanjuntak, G. W. S., et al. (2018).	Cost analysis of vitrectomy under local versus general anesthesia in a developing country.	Irrelevant study designs
1694	Simcock, P. R. and S. Scalia (2001).	Phacovitrectomy without prone posture for full thickness macular holes.	Irrelevant study designs
1695	Simha, A., et al. (2013).	Anti-vascular endothelial growth factor for neovascular glaucoma.	Irrelevant study designs
1696	Simons, B. D., et al. (1991).	Pars plana vitrectomy in the early treatment diabetic retinopathy study (etdrs).	Irrelevant study designs
1697	Simons, R. W. P., et al. (2022).	Economic evaluation of prevention of cystoid macular edema after cataract surgery in diabetic patients: ESCRS PREMED study report 6.	Irrelevant study designs
1698	Simpson, A. R. H., et al. (2012).	Vitreomacular Adhesion and Neovascular Age-Related Macular Degeneration.	Irrelevant study designs
1699	Simunovic, M. P. and D. A. L. Maberley (2015).	ANTI-VASCULAR ENDOTHELIAL GROWTH FACTOR THERAPY FOR PROLIFERATIVE DIABETIC RETINOPATHY A Systematic Review and Meta-Analysis.	Irrelevant study designs
1700	Sinawat, S., et al. (2021).	Comparative study of 1 DD and 2 DD radius conventional internal limiting membrane peeling in large idiopathic full-thickness macular holes: a randomized controlled trial.	Irrelevant study designs
1701	Singalavanija, A., et al. (2012).	Causes of visual impairment in Thai diabetic patients in the visual rehabilitation clinic.	Irrelevant study designs
1702	Singh, A., et al. (2021).	Routine Use of Air Tamponade in Pars Plana Vitrectomy for Primary Rhegmatogenous Retinal Detachment Repair.	Irrelevant study designs
1703	Singh, A. D., et al. (2016).	Fine-needle aspiration biopsy of uveal melanoma: outcomes and complications.	Irrelevant study designs
1704	Singh, D., et al. (2019).	Primary Bullous Keratopathy in a Patient With Werner Syndrome Treated With Corneal Transplant.	Irrelevant study designs
1705	Singh, P., et al. (2016).	Chromovitrectomy with Vitreodyne™.	Irrelevant study designs
1706	Singh, R., et al. (2022).	Surgical interventions for bilateral congenital cataract in children aged two years and under.	Protocol
1707	Singh, R. P., et al. (2015).	A single-arm, investigator-initiated study of the efficacy, safety, and tolerability of intravitreal aflibercept injection in subjects with exudative age-related macular degeneration previously treated with ranibizumab or bevacizumab (ASSESS study): 12-month analysis.	Irrelevant study designs
1708	Sinha, M. K., et al. (2012).	Review of endogenous endophthalmitis caused by salmonella species including delayed onset salmonella typhi endophthalmitis.	Irrelevant study designs
1709
1710	Sitompul, R., et al. (2017).	The burden of ocular diseases in an underdeveloped village in Southwest Sumba, Eastern Indonesia, 2016.	Irrelevant study designs
1711	Skaf, A. R. and T. Mahmoud (2011).	Surgical treatment of age-related macular degeneration.	Irrelevant study designs
1712	Skalicka, P., et al. (2020).	Brittle cornea syndrome: Disease-causing mutations in ZNF469 and two novel variants identified in a patient followed for 26 years.	Irrelevant study designs
1713	Skevas, C., et al. (2021).	Lens densitometry for assessment and prediction of cataract progression after pars plana vitrectomy with C3F8-gas for retinal detachment.	Irrelevant study designs
1714	Slemp, S. N., et al. (2014).	Giant cell arteritis presenting with uveitis.	Irrelevant study designs
1715	Smiddy, W. E. (2007).	Relative cost of a line of vision in age-related macular degeneration.	Irrelevant study designs
1716	Smiddy, W. E., et al. (1993).	Transforming growth factor-beta 2 significantly enhances the ability to flatten the rim of subretinal fluid surrounding macular holes. Preliminary anatomic results of a multicenter prospective randomized study.	Irrelevant study designs
1717	Smiddy, W. E., et al. (1993).	Transforming growth factor-β2 significantly enhances the ability to flatten the rim of subretinal fluid surrounding macular holes: Preliminary anatomic results of a multicenter prospective randomized study.	Irrelevant study designs
1718	Smith, J. M. and D. H. W. Steel (2015).	Anti-vascular endothelial growth factor for prevention of postoperative vitreous cavity haemorrhage after vitrectomy for proliferative diabetic retinopathy.	Irrelevant study designs
1719	Smretschnig, E., et al. (2017).	Primary Retinal Detachment Surgery: Changes in Treatment and Outcome in an Austrian Tertiary Eye Center.	Irrelevant study designs
1720	Snady-McCoy, L. (1999).	In office retinal detachment surgery: pneumatic retinopexy, a Rhode Island experience.	Irrelevant study designs
1721	Sobrin, L., et al. (2007).	Intravitreal clindamycin for toxoplasmic retinochoroiditis.	Irrelevant study designs
1722	Soheilian, M., et al. (1995).	CATARACT EXTRACTION AND POSTERIOR CHAMBER INTRAOCULAR LENS IMPLANTATION IN FUCHS' HETEROCHROMIC lRIDOCYCLIS (FHIC).	Irrelevant study designs
1723	Soheilian, M., et al. (2005).	Outcomes of complex retinal detachment surgery after 1000 and 5000 centistoke silicone oil removals.	Irrelevant study designs
1724	Soheilian, M., et al. (2010).	Intravitreal bevacizumab versus triamcinolone acetonide for refractory uveitic cystoid macular edema: A randomized pilot study.	Irrelevant study designs
1725	Soheilian, M., et al. (2011).	Initial macular thickness and response to treatment in diabetic macular edema.	Irrelevant study designs
1726	Sohn, E. H., et al. (2012).	Angiofibrotic Response to Vascular Endothelial Growth Factor Inhibition in Diabetic Retinal Detachment Report No. 1.	Irrelevant study designs
1727	Solebo, A. L., et al. (2011).	Face-down positioning or posturing after macular hole surgery.	Irrelevant study designs
1728	Soliman, M. K., et al. (2016).	Pharmacologic Vitreolysis in Vascular Diseases of the Retina.	Irrelevant study designs
1729	Soliman, M. K., et al. (2022).	Treatment outcomes of macular holes in the setting of uveitis: a scoping review.	Irrelevant study designs
1730	Soliman, W., et al. (2020).	Trans-scleral posterior capsulorhexis in combined lens extraction and silicone oil removal.	Irrelevant study designs
1731	Son, G., et al. (2021).	Clinical features of cytomegalovirus retinitis after solid organ transplantation versus hematopoietic stem cell transplantation.	Irrelevant study designs
1732	Song, S., et al. (2020).	Combination of Ranibizumab with macular laser for macular edema secondary to branch retinal vein occlusion: one-year results from a randomized controlled double-blind trial.	Irrelevant study designs
1733	Song, Y. J., et al. (2018).	Case series: Use of stromal lenticule as patch graft.	Irrelevant study designs
1734	Song, Z., et al. (2006).	Investigation of jolethin associated with glucorticosteroid reducing vitreous opacity after vitrectomy.	Irrelevant study designs
1735	Soni, C., et al. (2013).	Surgical management of rhegmatogenous retinal detachment: a meta-analysis of randomized controlled trials.	Irrelevant study designs
1736	Sood, A. B., et al. (2016).	Bilateral acute retinal necrosis in a patient with multiple sclerosis on natalizumab.	Irrelevant study designs
1737	Sood, A. B., et al. (2016).	Histopathologic Diagnosis of Atypical Primary Vitreoretinal Lymphoma following Enucleation.	Irrelevant study designs
1738	Sothivannan, A., et al. (2022).	Impact of the Time to Surgery on Visual Outcomes for Rhegmatogenous Retinal Detachment Repair: A Meta-Analysis.	Irrelevant study designs
1739	Sozen Delil, I., et al. (2016).	Does heat shock protein 70 play a role on pathogenesis of proliferative diabetic retinopathy?	Irrelevant study designs
1740	Spiritus, A., et al. (2000).	OCT study of fellow eyes of macular holes.	Irrelevant study designs
1741	Spiteri Cornish, K., et al. (2013).	Vitrectomy with internal limiting membrane (ILM) peeling versus vitrectomy with no peeling for idiopathic full-thickness macular hole (FTMH).	Irrelevant study designs
1742	Spiteri Cornish, K., et al. (2014).	Vitrectomy with internal limiting membrane peeling versus no peeling for idiopathic full-thickness macular hole.	Irrelevant study designs
1743	Sridhar, J., et al. (2018).	A prospective, randomized trial comparing plain gut to polyglactin 910 (vicryl) sutures for sclerotomy closure after 23-gauge pars plana vitrectomy.	Irrelevant study designs
1744	Srinivas, S., et al. (2020).	Effect of Intravitreal Ranibizumab on Intraretinal Hard Exudates in Eyes with Diabetic Macular Edema.	Irrelevant study designs
1745	Srinivasan, R., et al. (2023).	Anatomical and Functional Outcomes in Delayed Onset versus Concurrent Retinal Detachment in Endophthalmitis.	Irrelevant study designs
1746	Srinivasan, S., et al. (2003).	Foreign body episcleral granulomas complicating intravitreal silicone oil tamponade - A clinicopathological study.	Irrelevant study designs
1747	Stalmans, P., et al. (2012).	Enzymatic vitreolysis with ocriplasmin for vitreomacular traction and macular holes.	Irrelevant study designs
1748	Stalmans, P., et al. (2010).	Intravitreal injection of microplasmin for treatment of vitreomacular adhesion: results of a prospective, randomized, sham-controlled phase II trial (the MIVI-IIT trial).	Irrelevant study designs
1749	Stalmans, P., et al. (2001).	ICG staining of the inner limiting membrane facilitates its removal during surgery for macular holes and puckers.	Irrelevant study designs
1750	Stalmans, P., et al. (2015).	COHORT SAFETY AND EFFICACY STUDY OF SILURON2000 EMULSIFICATION-RESISTANT SILICONE OIL AND F4H5 IN THE TREATMENT OF FULL-THICKNESS MACULAR HOLE.	Irrelevant study designs
1751	Stanga, P. E., et al. (2021).	Electronic retinal prosthesis for severe loss of vision in geographic atrophy in age-related macular degeneration: First-in-human use.	Irrelevant study designs
1752	Stangos, A. N., et al. (2004).	Pars-plana vitrectomy alone vs vitrectomy with scleral buckling for primary rhegmatogenous pseudophakic retinal detachment.	Irrelevant study designs
1753	Stanzel, B., et al. (2019). Surgical Approaches for Cell Therapeutics Delivery to the Retinal Pigment Epithelium and Retina. 1186: 141-170.		Irrelevant study designs
1754	Stanzel, B. V., et al. (2014).	Localized RPE removal with a loop instrument in rabbits.	Irrelevant study designs
1755	Starnes, D. C., et al. (2019).	Endolaserless vitrectomy with intravitreal aflibercept injection (IAI) for proliferative diabetic retinopathy (PDR)-related vitreous hemorrhage: LASER LESS TRIAL 1-year results.	Irrelevant study designs
1756	Staudt, S., et al. (2003).	[Incidence and extent of postoperative macular edema following vitreoretinal surgery with and without combined cataract operation].	Irrelevant study designs
1757	Steel, D. H., et al. (2000).	A randomized controlled study of the use of transscleral diode laser and cryotherapy in the management of rhegmatogenous retinal detachment.	Irrelevant study designs
1758	Steel, D. H. W. and S. S. Sandhu (2011).	Submacular haemorrhages associated with neovascular age-related macular degeneration.	Irrelevant study designs
1759	Stefaniotou, M. I., et al. (2002).	Our experience with perfluorohexyloctane (F6H8) as a temporary endotamponade in vitreoretinal surgery.	Irrelevant study designs
1760	Stefater, J. A., et al. (2017).	Differences in Retinal Surgery Innovation between the United States and European Union: Why We Do Things Differently.	Irrelevant study designs
1761	Stoffelns, B. M., et al. (2007).	Radial optic neurotomy (RON) for central retinal vein occlusion.	Irrelevant study designs
1762	Stryjewski, T. P., et al. (2017).	Emerging Applications for Polymers in Ophthalmology.	Irrelevant study designs
1763	Stunf, S., et al. (2010).	Combined penetrating keratoplasty and pars plana vitrectomy with the use of temporary keratoprosthesis.	Irrelevant study designs
1764	Su, J., et al. (2015).	Vitrectomy with internal limiting membrane peeling vs no peeling for Macular Hole-induced Retinal Detachment (MHRD): a meta-analysis.	Irrelevant study designs
1765	Su, L., et al. (2016).	Intravitreal conbercept (KH902) for surgical treatment of severe proliferative diabetic retinopathy.	Irrelevant study designs
1766	Su, L., et al. (2016).	INTRAVITREAL CONBERCEPT (KH902) FOR SURGICAL TREATMENT OF SEVERE PROLIFERATIVE DIABETIC RETINOPATHY.	Irrelevant study designs
1767	Subramaniam, R., et al. (2003).	Usefulness of pre-emptive peribulbar block in pediatric vitreoretinal surgery: A prospective study.	Irrelevant study designs
1768	Suda, K., et al. (2011).	Axial Length and Outcomes of Macular Hole Surgery Assessed by Spectral-Domain Optical Coherence Tomography.	Irrelevant study designs
1769	Suh, M. H., et al. (2007).	The efficacy of a modified ACTSEB (Anterior chamber tube shunt to an encircling band) procedure.	Irrelevant study designs
1770	Sumnicht, A. J., et al. (2022).	Photodynamic Therapy-Induced Acute Exudative Maculopathy (PAEM): Prevalence, Impact and Management Strategies.	Irrelevant study designs
1771	Sun, D. W., et al. (2004).	Visual function recovery from retinal detachment with multiple tears: Comparison between vitrectomy and scleral buckling.	Irrelevant study designs
1772	Sun, Q., et al. (2012).	Primary vitrectomy versus scleral buckling for the treatment of rhegmatogenous retinal detachment: a meta-analysis of randomized controlled clinical trials.	Irrelevant study designs
1773	Sundaram, V., et al. (2013).	Intravitreal low molecular weight heparin and 5-Fluorouracil for the prevention of proliferative vitreoretinopathy following retinal reattachment surgery.	Irrelevant study designs
1774	Sunday, O. T. (2013).	Should Posterior Vitrectomy be Made a Priority in Ophthalmic Facilities of Sub Sahara Africa?	Irrelevant study designs
1775	Sung, Y., et al. (2021).	Long-term safety and tolerability of subretinal transplantation of embryonic stem cell-derived retinal pigment epithelium in Asian Stargardt disease patients.	Irrelevant study designs
1776	Susanti, L., et al. (2018).	Outcome of pars plana retinopexy with perfluoro-n-octane-silicone oil exchange for rhegmatogenous retinal detachment in dogs: 9 eyes.	Irrelevant study designs
1777	Sverdlichenko, I., et al. (2023).	Postoperative positioning regimens in adults who undergo retinal detachment repair: A systematic review.	Irrelevant study designs
1778	Synek, S. and M. Synkova (2008).	Chronic diabetic macular oedema, pars plana vitrectomy or combination of PPV and laser?	Irrelevant study designs
1779	Szurman, P., et al. (2009).	Vitreous Substitutes as Drug Release Systems.	Irrelevant study designs
1780	Tabatabaii, S. A., et al. (2008).	The results of radial optic neurotomy for treatment of central retinal vein occlusion.	Irrelevant study designs
1781	Tadayoni, R., et al. (2019).	ASSESSMENT OF ANATOMICAL AND FUNCTIONAL OUTCOMES WITH OCRIPLASMIN TREATMENT IN PATIENTS WITH VITREOMACULAR TRACTION WITH OR WITHOUT MACULAR HOLES: Results of OVIID-1 Trial.	Irrelevant study designs
1782	Tadayoni, R., et al. (2012).	Decreased retinal sensitivity after internal limiting membrane peeling for macular hole surgery.	Irrelevant study designs
1783	Tadayoni, R., et al. (2011).	A randomized controlled trial of alleviated positioning after small macular hole surgery.	Irrelevant study designs
1784	Taipale, C., et al. (2019).	Incidence of pseudophakic cystoid macular edema in eyes with and without pupil expansion device.	Irrelevant study designs
1785	Takahashi, S., et al. (2016).	Profiles of Inflammatory Cytokines in the Vitreous Fluid from Patients with Rhegmatogenous Retinal Detachment and Their Correlations with Clinical Features.	Irrelevant study designs
1786	Takamura, Y., et al. (2015).	Vitreous and aqueous concentrations of brimonidine following topical application of brimonidine tartrate 0.1% ophthalmic solution in humans.	Irrelevant study designs
1787	Takase, H., et al. (2022).	Clinical Characteristics, Management, and Factors Associated with Poor Visual Prognosis of Acute Retinal Necrosis.	Irrelevant study designs
1788	Takeda, N., et al. (2000).	Diabetic retinopathy during the predialysis period.	Irrelevant study designs
1789	Talcott, K. E., et al. (2019).	Comparison of a Three-Dimensional Heads-Up Display Surgical Platform with a Standard Operating Microscope for Macular Surgery.	Irrelevant study designs
1790	Tan, A., et al. (2015).	Study of anti-VEGF in ocular rebleeding (saviour): preliminary results.	Irrelevant study designs
1791	Tan, A., et al. (2015).	Study of anti-VEGF in ocular rebleeding (saviour): Preliminary results.	Irrelevant study designs
1792	Tan, D. T. H., et al. (2008).	Keratoprosthesis surgery for end-stage corneal blindness in Asian eyes.	Irrelevant study designs
1793	Tan, G. S., et al. (2017).	Diabetic macular oedema.	Irrelevant study designs
1794	Tan, G. S. W., et al. (2020).	Anti-VEGF Therapy or Vitrectomy Surgery for Vitreous Hemorrhage from Proliferative Diabetic Retinopathy.	Irrelevant study designs
1795	Tan, H. S., et al. (2012).	Silicone oil removal after rhegmatogenous retinal detachment: comparing techniques.	Irrelevant study designs
1796	Tan, L., et al. (2018).	Case Series: Bilateral Rhegmatogenous Retinal Detachments in Atopic Dermatitis.	Irrelevant study designs
1797	Tan, T. E., et al. (2021).	Gene-Based Therapeutics for Acquired Retinal Disease: Opportunities and Progress.	Irrelevant study designs
1798	Tan, Y. H., et al. (2010).	Application of triamcinolone acetonide in vitrectomy for endophthalmitis in childhood.	Irrelevant study designs
1799	Tang, Q. Y., et al. (2022).	Study on factors in patients to get rid of blindness with post traumatic infectious endophthalmitis.	Irrelevant study designs
1800	Tang, R., et al. (1994).	Silicone and blindness: computed tomography imaging.	Irrelevant study designs
1801	Tang, S., et al. (2002).	[The effect of internal limiting membrane removal on healing of idiopathic macular hole].	Irrelevant study designs
1802	Tao, M., et al. (2022).	Comparative Study of Conventional Inverted ILM Flap Covering and ILM Flap Filling Technique in Idiopathic Macular Hole Treatment: A Meta-Analysis and Systematic Review.	Irrelevant study designs
1803	Tatham, A. and S. Banerjee (2010).	Face-down posturing after macular hole surgery: a meta-analysis.	Irrelevant study designs
1804	Tawansy, K. A., et al. (2003).	Intraocular Triamcinolone in the Management of Zone 1 Retinopathy of Prematurity Refractory to Laser Ablation of the Avascular Retina.	Irrelevant study designs
1805	Tctr (2014).	Plasmin Enzyme-assisted Vitrectomy for Pediatric Patients with Vitreoretinal Diseases in Taiwan.	Irrelevant study designs
1806	Teixeira, A., et al. (2009).	Ultrasound biomicroscopy in recently postoperative 23-gauge transconjunctival vitrectomy sutureless self-sealing sclerotomy.	Irrelevant study designs
1807	Teixeira, A., et al. (2010).	An Experimental Protocol of the Model to Quantify Traction Applied to the Retina by Vitreous Cutters.	Irrelevant study designs
1808	Teke, M. Y., et al. (2014).	SURGICAL OUTCOMES AND INCIDENCE OF RETINAL REDETACHMENT IN CASES WITH COMPLICATED RETINAL DETACHMENT AFTER SILICONE OIL REMOVAL Univariate and Multiple Risk Factors Analysis.	Irrelevant study designs
1809	Teke, M. Y. and M. Citirik (2015).	23 Gauge Vitrectomy, Endolaser, and Gas Tamponade Versus Vitrectomy Alone for Serous Macular Detachment Associated with Optic Disc Pit.	Irrelevant study designs
1810	Teoh, S. C., et al. (2012).	Intravitreal ganciclovir maintenance injection for cytomegalovirus retinitis: efficacy of a low-volume, intermediate-dose regimen.	Irrelevant study designs
1811	Terasaki, H., et al. (2001).	Focal macular ERGs in eyes after removal of macular ILM during macular hole surgery.	Irrelevant study designs
1812	Ternent, L., et al. (2012).	Cost-effectiveness of internal limiting membrane peeling versus no peeling for patients with an idiopathic full-thickness macular hole: results from a randomised controlled trial.	Irrelevant study designs
1813	Territo, C., et al. (1997).	Influence of the cannulated vitrectomy system on the occurrence of iatrogenic sclerotomy retinal tears.	Irrelevant study designs
1814	Tesha, P. E., et al. (2010).	Subconjunctival lidocaine before laser treatment: a randomized trial.	Irrelevant study designs
1815	Teshome, T., et al. (2004).	Pattern of retinal diseases at a teaching eye department, Addis Ababa, Ethiopia.	Irrelevant study designs
1816	Tewari, H. K., et al. (2003).	Comparison of scleral buckling with combined scleral buckling and pars plana vitrectomy in the management of rhegmatogenous retinal detachment with unseen retinal breaks.	Irrelevant study designs
1817	Theelen, T., et al. (2004).	Intraocular inflammation following endotamponade with high-density silicone oil.	Irrelevant study designs
1818	Theocharis, I. and A. Alexandridou (2006).	Sutureless 25G and 23G Vitrectomy Under Topical Anaesthesia.	Irrelevant study designs
1819	Theodossiadis, G., et al. (2002).	Preoperative and postoperative assessment by multifocal electroretinography in the management of optic disc pits with serous macular detachment.	Irrelevant study designs
1820	Theodossiadis, G. P., et al. (1994).	The persistence of buckle height in relation to orientation of buckle fixation. An ultrasonographic study.	Irrelevant study designs
1821	Thevi, T. and M. A. Godinho (2017).	Predictive factors of visual outcome of Malaysian cataract patients: a retrospective study.	Irrelevant study designs
1822	Thinda, S., et al. (2015).	Two-Year Anatomical and Functional Outcomes After Macular Hole Surgery: A Prospective, Controlled Study.	Irrelevant study designs
1823	Thomas, A. S., et al. (2023).	Resolution of outer retinal abnormalities in eyes with vitreomacular traction without macular hole in the OASIS trial.	Irrelevant study designs
1824	Thomas, A. S., et al. (2019).	Subfoveal Lucency after Treatment of Vitreomacular Traction without Macular Hole in the Phase 3 Trials of Ocriplasmin Vitreolysis.	Irrelevant study designs
1825	Thomas, D., et al. (2005).	A randomised controlled feasibility trial of vitrectomy versus laser for diabetic macular oedema.	Irrelevant study designs
1826	Thompson, J. T., et al. (1996).	Increased intraocular pressure after macular hole surgery.	Irrelevant study designs
1827	Thompson, J. T., et al. (1996).	Intraocular tamponade duration and success of macular hole surgery.	Irrelevant study designs
1828	Thompson, J. T., et al. (1998).	Comparison of recombinant transforming growth factor-beta-2 and placebo as an adjunctive agent for macular hole surgery.	Irrelevant study designs
1829	Thorell, M. R. and R. Goldhardt (2016).	Update in the Management of Macular Edema Following Retinal Vein Occlusions.	Irrelevant study designs
1830	Thorne, J. E., et al. (2019).	Periocular Triamcinolone vs. Intravitreal Triamcinolone vs. Intravitreal Dexamethasone Implant for the Treatment of Uveitic Macular Edema: The PeriOcular vs. INTravitreal corticosteroids for uveitic macular edema (POINT) Trial.	Irrelevant study designs
1831	Thumann, G., et al. (2000).	Transplantation of autologous iris pigment epithelium after removal of choroidal neovascular membranes.	Irrelevant study designs
1832	Tian, T., et al. (2023).	PEELED INTERNAL LIMITING MEMBRANE REPOSITION FOR IDIOPATHIC MACULAR HOLES: A Pilot Randomized Controlled Trial.	Irrelevant study designs
1833	Tode, J., et al. (2015).	Visual acuity loss under silicone oil tamponade may be due to thinning of inner retinal layers.	Irrelevant study designs
1834	Tognetto, D., et al. (2005).	Anatomical and functional outcomes after heavy silicone oil tamponade in vitreoretinal surgery for complicated retinal detachment: a pilot study.	Irrelevant study designs
1835	Tomkins-Netzer, O., et al. (2015).	Outcome of Treatment of Uveitic Macular Edema: The Multicenter Uveitis Steroid Treatment Trial 2-Year Results.	Irrelevant study designs
1836	Tomkins-Netzer, O., et al. (2021).	Seven-Year Outcomes of Uveitic Macular Edema: The Multicenter Uveitis Steroid Treatment Trial and Follow-up Study Results.	Irrelevant study designs
1837	Torii, H., et al. (2008).	Bilateral endophthalmitis in a patient with bacterial meningitis caused by Streptococcus pneumoniae.	Irrelevant study designs
1838	Tornambe, P. E., et al. (2003).	A Double-Masked, Randomized, Placebo-Controlled, Dose-Escalating Study of a Single Intravitreal Injection of INS37217 in Subjects with Retinal Detachment.	Irrelevant study designs
1839	Tornambe, P. E. and G. F. Hilton (1989).	Pneumatic retinopexy. A multicenter randomized controlled clinical trial comparing pneumatic retinopexy with scleral buckling. The Retinal Detachment Study Group.	Irrelevant study designs
1840	Tornambe, P. E. and G. F. Hilton (1992).	Scleral buckling versus pneumatic retinopexy.	Irrelevant study designs
1841	Tornambe, P. E., et al. (1991).	Pneumatic retinopexy: A two-year follow-up study of the multicenter clinical trial comparing pneumatic retinopexy with scleral buckling.	Irrelevant study designs
1842	Tornambe, P. E., et al. (1990).	Pneumatic Retinopexy: a Two-Year Randomized Controlled Follow-Up Study Comparing Pneumatic Retinopexy with Scleral Buckling.	Irrelevant study designs
1843	Toro, M. D., et al. (2021).	Early impact of COVID-19 outbreak on eye care: Insights from EUROCOVCAT group.	Commentaries,letters
1844	Toro, M. D., et al. (2019).	Five-year follow-up of secondary iris-claw intraocular lens implantation for the treatment of aphakia: Anterior chamber versus retropupillary implantation.	Irrelevant study designs
1845	Totan, Y., et al. (2015).	Brilliant blue G assisted macular surgery: the effect of air infusion on contrast recognisability in internal limiting membrane peeling.	Irrelevant study designs
1846	Tóth, G., et al. (2021).	Clinical Review of Ocular Traumas Resulting in Enucleation or Evisceration in a Tertiary Eye Care Center in Hungary.	Irrelevant study designs
1847	Totsuka, K., et al. (2015).	SUPPLEMENTAL SCLERAL BUCKLE IN VITRECTOMY FOR THE REPAIR OF RHEGMATOGENOUS RETINAL DETACHMENT: A Systematic Review of Literature and Meta-Analysis.	Irrelevant study designs
1848	Tousi, A., et al. (2016).	Intravitreal Injection of Bevacizumab in Primary Vitrectomy to Decrease the Rate of Retinal Redetachment: A Randomized Pilot Study.	Irrelevant study designs
1849	Tranos, P. G., et al. (2007).	Macular hole surgery without prone positioning.	Irrelevant study designs
1850	Trese, M. T., et al. (2006).	Macugen in Retinopathy of Prematurity.	Irrelevant study designs
1851	Trese, M. T., et al. (2000).	A new approach to stage 3 macular holes.	Irrelevant study designs
1852	Trochanis, A. and D. B. Yorston (2016).	Surgical outcomes of vitrectomy for myopic foveoschisis.	Irrelevant study designs
1853	Tsang, C. W., et al. (2008).	Primary 23-gauge transconjunctival sutureless vitrectomy for rhegmatogenous retinal detachment.	Irrelevant study designs
1854	Tseng, J., et al. (2004).	Influence of Relaxing Retinotomy Upon Surgical Outcomes in Proliferative Vitreoretinopathy.	Irrelevant study designs
1855	Tso, M. O. M. (1985).	A review: Diabetic retinopathy - Pathophysiologic and therapeutic approaches.	Irrelevant study designs
1856	Tsui, E., et al. (2022).	Outcomes of Uveitic Macular Edema in the First-line Antimetabolites as Steroid-Sparing Treatment Uveitis Trial.	Irrelevant study designs
1857	Tsujikawa, M., et al. (1997).	Differentiating full thickness macular holes from impending macular holes and macular pseudoholes.	Irrelevant study designs
1858	Tsukahara, Y., et al. (2007).	Autologous plasmin-assisted vitrectomy for stage 5 retinopathy of prematurity: a preliminary trial.	Irrelevant study designs
1859	Tuft, S. J., et al. (2012).	Outcomes of pseudophakic retinal detachment.	Irrelevant study designs
1860	Tuifua, T. S., et al. (2021).	Epiretinal Membrane Surgery Using Intraoperative OCT-Guided Membrane Removal in the DISCOVER Study versus Conventional Membrane Removal.	Irrelevant study designs
1861	Tumosa, N. (2008).	Eye Disease and the Older Diabetic.	Irrelevant study designs
1862	Tuuminen, R., et al. (2016).	Improved outcome after primary vitrectomy in diabetic patients treated with statins.	Irrelevant study designs
1863	Tyagi, M. and S. Basu (2019).	Glue-assisted retinopexy for rhegmatogenous retinal detachments (GuARD): A novel surgical technique for closing retinal breaks.	Irrelevant study designs
1864	Tzoumas, N., et al. (2022).	Infographic: Positioning In Macular hole Surgery (PIMS) trial.	Commentaries,letters
1865	Uemura, A. (1994).	[Development of epimacular membrane following rhegmatogenous retinal detachment surgery].	Irrelevant study designs
1866	Uemura, A. (2010).	Pharmacological treatment of retinopathy of prematurity: Antiangiogenic or proangiogenic?	Irrelevant study designs
1867	Uemura, A. and K. Nakao (1995).	[A comparison between scleral buckling procedure and vitrectomy for the management of uncomplicated retinal detachment caused by posterior retinal break].	Irrelevant study designs
1868	Uhlmann, S., et al. (2004).	[Eye globe reconstruction after severe injury of the posterior segment].	Irrelevant study designs
1869	Ulbig, M. W. and A. N. Kollias (2010).	Diabetic retinopathy: Early diagnosis and effective treatment.	Irrelevant study designs
1870	Ulbig, M. W., et al. (1998).	Long-term results after drainage of premacular subhyaloid hemorrhage into the vitreous with a pulsed Nd:YAG laser.	Irrelevant study designs
1871	Ulfik-Dembska, K., et al. (2021).	Peripheral retinal degenerations and idiopathic epiretinal membrane: analysis with ultra-wide-field scanning laser ophthalmoscopy.	Irrelevant study designs
1872	Ullah, A., et al. (2023).	Low-Dose Intravitreal Methotrexate for Proliferative Vitreoretinopathy.	Irrelevant study designs
1873	Umin (2010).	Autologous Plasmin-assisted Vitrectomy for Rhegmatogenous Retinal Detachment.	Irrelevant study designs
1874	Umin (2012).	a clinical case controled trial for the intraocular tamponade in the vitrectomy for rhegmatogenous retinal detachment(RRD).	Irrelevant study designs
1875	Umin (2012).	Intraocular Concentrations of Cytokines and Chemokines in Rhegmatogenous Retinal Detachment and the Effect of Intravitreal Triamcinolone Acetonide.	Irrelevant study designs
1876	Umin (2012).	Inverted internal limiting membrane flap technique for macular hole retinal detachment.	Irrelevant study designs
1877	Umin (2014).	Clinical evaluation of new vitrectomy system: EVA.	Irrelevant study designs
1878	Umin (2014).	Clinical study of the Avastin intravitreal injection to thick macula after surgery of epiretinal membrane.	Irrelevant study designs
1879	Umin (2014).	ILM Blue assisted membrane peeling in vitrectomy.	Irrelevant study designs
1880	Umin (2014).	Topical Isopropyl Unoprostone for Rhegmatogenous Retinal Detachment: pilot Study.	Irrelevant study designs
1881	Umin (2015).	Quantitative analysis of vitreous and plasma concentrations of brilliant blue G after use as a surgical adjuvant in chromovitrectomy.	Irrelevant study designs
1882	Brown, D. M., et al. (2010).	Ranibizumab for macular edema following central retinal vein occlusion: six-month primary end point results of a phase III study.	Irrelevant study designs
1883	Campochiaro, P. A., et al. (2010).	Ranibizumab for macular edema following branch retinal vein occlusion: six-month primary end point results of a phase III study.	Irrelevant study designs
1884	Cao, W., et al. (2019).	Combination of Grid Laser Photocoagulation and a Single Intravitreal Ranibizumab as an Efficient and Cost-Effective Treatment Option for Macular Edema Secondary to Branch Retinal Vein Occlusion.	Irrelevant study designs
1885	Chhablani, J., et al. (2018).	Comparison of different settings for yellow subthreshold laser treatment in diabetic macular edema.	Irrelevant study designs
1886	Eriş, E., et al. (2019).	Evaluation of the effect of combined intravitreal ranibizumab injection and sub-tenon steroid injection in the treatment of resistant diabetic macular edema.	Irrelevant study designs
1887	Haritoglou, C., et al. (2011).	Alpha-lipoic acid for the prevention of diabetic macular edema.	Irrelevant study designs
1888	Pichi, F., et al. (2019).	Outcome of	Irrelevant study designs	regimen of aflibercept and ranibizumab in macular edema secondary to non-ischemic branch retinal vein occlusion.	Int Ophthalmol 39(1): 145-153.
1889	Willoughby, A. S., et al. (2018).	Choroidal Changes After Suprachoroidal Injection of Triamcinolone Acetonide in Eyes With Macular Edema Secondary to Retinal Vein Occlusion.	Irrelevant study designs
1890	Xiong, Y., et al. (2019).	Dose-response analysis of ranibizumab as-needed regimens for visual improvement in patients with diabetic macular edema using a modelling approach.	Irrelevant study designs
1891	Umin (2016).	Analyses of intravitreal antioxidant potential and cytokine profiles of various vitreoretinal diseases.	Irrelevant study designs
1892	Umin (2016).	Clinical study of suprachoroidal buckling for rhegmatogenous retinal detachment.	Irrelevant study designs
1893	Umin (2016).	Impact of postoperative positioning on the outcome of pars plana vitrectomy with gas tamponade for primary rhegmatogenous retinal detachment: comparison between supine and prone positioning.	Irrelevant study designs
1894	Umin (2016).	Palliative care on face-down posture-related pain after vitrectomy: a randomized control trial.	Irrelevant study designs
1895	Umin (2017).	Assessment of laser probe assisted scleral buckling.	Irrelevant study designs
1896	Umin (2017).	evaluation of intravitreal autologous blood to remove posterior cortical vitreous in vitrectomy.	Irrelevant study designs
1897	Umin (2017).	Indication of internal limiting membrane peeling during vitrectomy for retinal detachment repair to prevent post-surgical epiretinal membrane growth.	Irrelevant study designs
1898	Umin (2018).	The comparison of the surgical result of pars plana vitrectomy for rhegmatogenous retinal detachment between 3D heads-up surgery and traditional microsurgical surgery.	Irrelevant study designs
1899	Umin (2020).	Verification of the face pillows for patients maintaining a prone position after vitrectomy to distribute pressure and relieve distress.	Irrelevant study designs
1900	Umin (2021).	Postoperative intraocular lens position in phaco-vitrectomy and phacoemulsification alone.	Irrelevant study designs
1901	Unlu, N., et al. (2010).	Penetration of topically applied diclofenac and ketorolac into the aqueous humour and subretinal fluid: randomized clinical trial.	Irrelevant study designs
1902	Uy, H. S., et al. (2000).	Comparison of post operative intraocular gas volumes and pressures using two techniques of perfluoropropane gas injection.	Irrelevant study designs
1903	Vaajanen, A. and A. Tuulonen (2016).	Abnormal increase of intraocular pressure in fellow eye after severe ocular trauma: A case report.	Irrelevant study designs
1904	Vail, D., et al. (2020).	The Relative Impact of Patient, Physician, and Geographic Factors on Variation in Primary Rhegmatogenous Retinal Detachment Management.	Irrelevant study designs
1905	Valente, S., et al. (2014).	Vitreous and serum concentration of cytokines in patients with diabetic retinopathy.	Irrelevant study designs
1906	Valentín-Bravo, F. J., et al. (2022).	Complications associated with the use of silicone oil in vitreoretinal surgery: A systemic review and meta-analysis.	Irrelevant study designs
1907	Vallat, M., et al. (1985).	Stickler's syndrome or hereditary progressive arthro-ophthalmopathy.	Irrelevant study designs
1908	Valmaggia, C. (2007).	Pars plana vitrectomy with 25-gauge instruments in the treatment of idiopathic epiretinal membranes.	Irrelevant study designs
1909	Van Aken, E., et al. (2010).	Baerveldt glaucoma implants in the management of refractory glaucoma after vitreous surgery.	Irrelevant study designs
1910	van Bussel, E. M., et al. (2014).	Impact of duration of macula-off retinal detachment on visual outcome: a systematic review and meta-analysis of literature.	Irrelevant study designs
1911	van Effenterre, G., et al. (1987).	Gas tamponade as a single technique in the treatment of retinal detachment: is vitrectomy needed? A comparative study of 120 cases.	Irrelevant study designs
1912	van Etten, P. G., et al. (2020).	STRICT POSTURING WITH OR WITHOUT BILATERAL PATCHING FOR POSTERIOR VITREOUS DETACHMENT–RELATED VITREOUS HEMORRHAGE.	Irrelevant study designs
1913	Van Meurs, J. C., et al. (2002).	Postoperative laser coagulation as retinopexy in patients with rhegmatogenous retinal detachment treated with scleral buckling surgery - A prospective clinical study.	Irrelevant study designs
1914	van Meurs, J. C., et al. (2004).	Autologous peripheral retinal pigment epithelium translocation in patients with subfoveal neovascular membranes.	Irrelevant study designs
1915	van Overdam, K. A. and J. Sebag (2023).	Re: Schaub et al.: Intravitreal 5-fluorouracil and heparin to prevent proliferative vitreoretinopathy: results from a randomized clinical trial (Ophthalmology. 2022;129:1129–1141).	Commentaries,letters
1916	van Zeeburg, E. J., et al. (2015).	Prospective, Randomized Intervention Study Comparing Retinal Pigment Epithelium-Choroid Graft Surgery and Anti-VEGF Therapy in Patients with Exudative Age-Related Macular Degeneration.	Irrelevant study designs
1917	Vanner, E. A. and M. W. Stewart (2011).	Vitrectomy Timing for Retained Lens Fragments After Surgery for Age-Related Cataracts: A Systematic Review and Meta-Analysis.	Irrelevant study designs
1918	Vardanyan, A. H., et al. (2008).	Efficiency of One Time Intravitreal Taurine Administration on Chronic Macular Edema in Non- Proliferative Retinopathy Patients After Pars Plana Vitrectomy With Removal of Posterior Hyaloid Membrane.	Irrelevant study designs
1919	Vargas, L. G., et al. (2002).	Evaluation of 3 modern single-piece foldable intraocular lenses - Clinicopathological study of posterior capsule opacification in a rabbit model.	Irrelevant study designs
1920	Varma, R., et al. (2015).	Improvement in Patient-Reported Visual Function After Ocriplasmin for Vitreomacular Adhesion: Results of the Microplasmin for Intravitreous Injection-Traction Release Without Surgical Treatment (MIVI-TRUST) Trials.	Irrelevant study designs
1921	Vasavada, A. R., et al. (2009).	Prospective evaluation of posterior capsule opacification in myopic eyes 4 years after implantation of a single-piece acrylic IOL.	Irrelevant study designs
1922	Vastardis, I., et al. (2019).	Current Trends in Modern Visual Intraocular Lens Enhancement Surgery in Stable Keratoconus: A Synopsis of Do's, Don'ts and Pitfalls.	Irrelevant study designs
1923	Vaziri, K., et al. (2016).	Tamponade in the surgical management of retinal detachment.	Irrelevant study designs
1924	Veckeneer, M., et al. (2012).	Persistent subretinal fluid after surgery for rhegmatogenous retinal detachment: hypothesis and review.	Irrelevant study designs
1925	Veckeneer, M., et al. (2012).	Persistent subretinal fluid after surgery for rhegmatogenous retinal detachment: hypothesis and review.	Irrelevant study designs
1926	Veckeneer, M., et al. (2014).	Deferred laser photocoagulation of relaxing retinotomies under silicone oil tamponade to reduce recurrent macular detachment in severe proliferative vitreoretinopathy.	Irrelevant study designs
1927	Veckeneer, M., et al. (2001).	Randomized clinical trial of cryotherapy versus laser photocoagulation for retinopexy in conventional retinal detachment surgery.	Irrelevant study designs
1928	Vehr, S., et al. (2003).	Prospective Study for the Comparison of Two Surgical Procedures in Idiopathic Macular Hole.	Irrelevant study designs
1929	Velez-Montoya, R., et al. (2016).	Primary Repair of Moderate Severity Rhegmatogenous Retinal Detachment: A Critical Decision-Making Algorithm.	Irrelevant study designs
1930	Venkatesh, P. (2017).	Re: Anaya et al.: Outcomes after failed pneumatic retinopexy for retinal detachment (Ophthalmology 2016;123:1137-1142).	Commentaries,letters
1931	Ventre, L., et al. (2022).	CONVENTIONAL INTERNAL LIMITING MEMBRANE PEELING VERSUS INVERTED FLAP FOR SMALL-TO-MEDIUM IDIOPATHIC MACULAR HOLE: A Randomized Trial.	Irrelevant study designs
1932	Viana KÍ, S., et al. (2021).	Combined pars plana vitrectomy (PPV) and phacoemulsification (phaco) versus PPV and deferred phaco for phakic patients with full-thickness macular hole (FTMH) and no significant cataract at baseline: 1-year outcomes of a randomized trial combined PPV/phaco vs PPV/deferred phaco for MH.	Irrelevant study designs
1933	Victor, A. A., et al. (2014).	Effect of laser photocoagulation and bevacizumab intravitreal in proliferative diabetic retinopathy: Review on biomarkers of oxidative stress.	Irrelevant study designs
1934	Victor, A. A., et al. (2021).	Effect of laser photocoagulation before vitrectomy to hypoxia inducible factor-1alfa and intracellular adhesive molecule-1 in diabetic patients: a randomized clinical trial.	Irrelevant study designs
1935	Viestenz, A., et al. (2008).	[Management of a ruptured globe].	Irrelevant study designs
1936	Vila, N., et al. (2018).	Advantages of endoscopy-assisted vitrectomy for silicone oil removal in complex retinal detachments.	Irrelevant study designs
1937	Vilela, M. A. P. (2020).	Use of anti-VEGF drugs in retinal vein occlusions.	Irrelevant study designs
1938	Villota-Deleu, E., et al. (2006).	Outcomes of macular hole surgery using three different surgical techniques.	Irrelevant study designs
1939	Vinković, M., et al. (2020).	COMBINED TREATMENT WITH BEVACIZUMAB AND TRIAMCINOLONE ACETONIDE FOR MACULAR EDEMA DUE TO RETINAL VEIN OCCLUSION.	Irrelevant study designs
1940	Vlasov, A., et al. (2015).	Causes of combat ocular trauma-related blindness from Operation Iraqi Freedom and Enduring Freedom.	Irrelevant study designs
1941	Voelter, K., et al. (2020).	Leptospiral antibody prevalence and surgical treatment outcome in horses with Equine Recurrent Uveitis (ERU) in Switzerland.	Irrelevant study designs
1942	Vogt, G., et al. (2003).	A preoperative retrobulbar block in patients undergoing scleral buckling reduces pain, endogenous stress response, and improves vigilance.	Irrelevant study designs
1943	Vold, S., et al. (2016).	Two-Year COMPASS Trial Results: Supraciliary Microstenting with Phacoemulsification in Patients with Open-Angle Glaucoma and Cataracts.	Irrelevant study designs
1944	von Borstel, M., et al. (2005).	Long-term results of pars-plana (double-port) vitrectomy in equine recurrent uveitis.	Irrelevant study designs
1945	Von Studnitz, A., et al. (2019).	Human recombinant Galectin-1 mitigates the cellular mechanisms of proliferative vitreoretinopathy in primary human tractive membranes in-vitro.	Irrelevant study designs
1946	Vote, B., et al. (2003).	Further evidence for proinflammatory nature of perfluorohexyloctane in the eye.	Irrelevant study designs
1947	Vote, B. J., et al. (2004).	Auckland proliferative diabetic vitrectomy fellow eye study.	Irrelevant study designs
1948	Wafapoor, H., et al. (1998).	The adjunctive use of perfluoroperhydrophenanthrene (Vitreon) in diabetic vitrectomy.	Irrelevant study designs
1949	Walter, P., et al. (2017).	Vitrectomy with and without encircling band for pseudophakic retinal detachment: VIPER Study Report No 2-main results.	Irrelevant study designs
1950	Walter, P., et al. (2014).	Vitrectomy with or without encircling band for the treatment of pseudophakic retinal detachment - the prospective randomized VIPER trial.	Irrelevant study designs
1951	Walter, P., et al. (2018).	Vitrectomy with and without encircling band for pseudophakic retinal detachment with inferior breaks: VIPER Study Report No. 3.	Irrelevant study designs
1952	Wan, M. J. and D. G. Hunter (2014).	Complications of strabismus surgery: incidence and risk factors.	Irrelevant study designs
1953	Wan, X. B., et al. (2020).	Effectiveness of different silicone oil remove methods after vitrectomy and light silicone oil tamponade in elderly patients.	Irrelevant study designs
1954	Wang, D. Y. and X. Y. Chen (2009).	Treatment and efficacy analysis of retinopathy of prematurity.	Irrelevant study designs
1955	Wang, J., et al. (2021).	Continuation of aspirin therapy before pars plana vitrectomy: Safe or not?	Irrelevant study designs
1956	Wang, J. K., et al. (2020).	Effect of dexamethasone intravitreal implant in vitrectomized and nonvitrectomized eyes of Taiwanese patients with treatment-naïve diabetic macular edema.	Irrelevant study designs
1957	Wang, L., et al. (2021).	Long-tevrm outcomes of the MICOF keratoprosthesis surgery.	Irrelevant study designs
1958	Wang, L. L., et al. (2005).	Effects of intravitreal administration of triamcinolone acetonide on post-operative proliferative vitreoretinopathy.	Irrelevant study designs
1959	Wang, P. and C. Bohua (2014).	(9:15) Screening and treatment for retinopathy of prematurity: An evaluation in the hunan province of China over an 8-year period.	Irrelevant study designs
1960	Wang, P., et al. (2012).	Comprehensive analysis of inflammatory immune mediators of the intraocular fluid aspirated from the foldable capsular vitreous body filled-eyes.	Irrelevant study designs
1961	Wang, P. J., et al. (2012).	Comprehensive Analysis of Inflammatory Immune Mediators of the Intraocular Fluid Aspirated from the Foldable Capsular Vitreous Body Filled-Eyes.	Irrelevant study designs
1962	Wang, T., et al. (2013).	A Preliminary Study to Treat Severe Endophthalmitis via a Foldable Capsular Vitreous Body with Sustained Levofloxacin Release in Rabbits.	Irrelevant study designs
1963	Wang, X. N., et al. (2018).	Clinical outcomes of microincision vitrectomy for high myopia patient with macular hole retinal detachment.	Irrelevant study designs
1964	Wang, X. W., et al. (2020).	Outcomes of 4 surgical adjuvants used for internal limiting membrane peeling in macular hole surgery: a systematic review and network Meta-analysis.	Irrelevant study designs
1965	Wang, Y., et al. (2021).	Silicone Oil-Associated Extensive Intraocular Ossification: A case report.	Irrelevant study designs
1966	Wang, Y., et al. (2021).	Silicone Oil–Associated Extensive Intraocular Ossification: A case report.	Irrelevant study designs
1967	Wang, Y., et al. (2006).	Electroretinogram of 5-fluorouracil and LMWH prevention of proliferative vitreo-retinopathy.	Irrelevant study designs
1968	Wang, Y., et al. (2023).	Therapeutic Effect of Using Autologous Platelet Concentrate in Vitrectomy for Macular Hole: A Systematic Review and Meta-analysis.	Irrelevant study designs
1969	Wang, Y., et al. (2021).	FOVEA-SPARING VERSUS COMPLETE INTERNAL LIMITING MEMBRANE PEELING IN VITRECTOMY FOR VITREOMACULAR INTERFACE DISEASES: A Systematic Review and Meta-Analysis.	Irrelevant study designs
1970	Wang, Y., et al. (2022).	THREE-DIMENSIONAL HEAD-UP DISPLAY VERSUS STANDARD OPERATING MICROSCOPE FOR VITRECTOMY SURGERY: A Systematic Review and Meta-analysis.	Irrelevant study designs
1971	Wang, Z., et al. (2007).	Clinical study of pars plana vitrectomy with silicone oil endotamponade in posttraumatic endophthalmitis on eyes without retinal detachment.	Irrelevant study designs
1972	Wang, Z. L., et al. (2020).	Application of T-hook pre-chopping combined with capsule fine treatment technology in cataract surgery for high myopia.	Irrelevant study designs
1973	Warren, A., et al. (2023).	Rhegmatogenous retinal detachment surgery: A review.	Irrelevant study designs
1974	Warren, A., et al. (2015).	Bevacizumab (Avastin™) as a treatment alternative for threshold retinopathy of prematurity (ROP).	Irrelevant study designs
1975	Watanabe, M., et al. (2006).	A case of Prader-Willi syndrome treated by vitrectomy.	Irrelevant study designs
1976	Waterman, H., et al. (2005).	Advancing ophthalmic nursing practice through action research.	Irrelevant study designs
1977	Wei, Y., et al. (2013).	Efficacy of vitrectomy with triamcinolone assistance versus internal limiting membrane peeling for highly myopic macular hole retinal detachment.	Irrelevant study designs
1978	Wei, Y., et al. (2019).	The effect of single periocular injection of methylprednisolone and drainage of suprachoroidal fluid in the treatment of rhegmatogenous retinal detachment combined with choroidal detachment.	Irrelevant study designs
1979	Wei, Y., et al. (2016).	Retinectomy vs vitrectomy combined with scleral buckling in repair of posterior segment open-globe injuries with retinal incarceration.	Irrelevant study designs
1980	Wei, Y., et al. (2019).	The effect of single periocular injection of methylprednisolone and drainage of suprachoroidal fluid in the treatment of rhegmatogenous retinal detachment combined with choroidal detachment.	Irrelevant study designs
1981	Weller, M., et al. (1990).	Giant preretinal membrane formation behind a silicone oil bubble in a hypotensive eye.	Irrelevant study designs
1982	Wenkel, H. and G. O. Naumann (1999).	[Retrolaminar infiltration of optic nerve with intraocular tamponade following silicone oil instillation].	Irrelevant study designs
1983	Wickham, L., et al. (2010).	A pilot randomised controlled trial comparing the post-operative pain experience following vitrectomy with a 20-gauge system and the 25-gauge transconjunctival system.	Irrelevant study designs
1984	Wickham, L., et al. (2006).	A Randomised Control Trial Investigating the Use of 5 Fluorouracil and Low Molecular Weight Heparin in the Treatment of Unselected Primary Rhegmatogenous Retinal Detachments.	Irrelevant study designs
1985	Wickham, L., et al. (2011).	Retinal detachment repair by vitrectomy: simplified formulae to estimate the risk of failure.	Irrelevant study designs
1986	Nct (2009).	Macular EpiRetinal Brachytherapy Versus Lucentis® Only Treatment (MERLOT).	Conference summary
1987	Nct (2010).	Effect of Topical Aqueous Suppressants on Intraocular Gas Duration Following Pars Plana Vitrectomy.	Conference summary
1988	Nct (2010).	Ranibizumab for Diabetic Traction Retinal Detachment.	Conference summary
1989	Wickham, L., et al. (2007).	Randomized controlled trial of combined 5-Fluorouracil and low-molecular-weight heparin in the management of unselected rhegmatogenous retinal detachments undergoing primary vitrectomy.	Irrelevant study designs
1990	Wickham, L., et al. (2011).	Surgical failure following primary retinal detachment surgery by vitrectomy: risk factors and functional outcomes.	Irrelevant study designs
1991	Wilkie, D. A., et al. (2015).	Safety study of capsular tension ring use in canine phacoemulsification and IOL implantation.	Irrelevant study designs
1992	Wilkie, D. A., et al. (2015).	Safety study of capsular tension ring use in canine phacoemulsification and IOL implantation.	Irrelevant study designs
1993	Wilkins, C. S., et al. (2019).	Perioperative Management of Macular Edema in the Cataract Surgery Patient.	Irrelevant study designs
1994	Wilkinson, C. (2001).	Interventions for asymptomatic retinal breaks and lattice degeneration for preventing retinal detachment.	Irrelevant study designs
1995	Wilkinson, C. (2005).	Interventions for asymptomatic retinal breaks and lattice degeneration for preventing retinal detachment.	Protocol
1996	Wilkinson, C. P. (2000).	Evidence-based analysis of prophylactic treatment of asymptomatic retinal breaks and lattice degeneration.	Irrelevant study designs
1997	Wilkinson, C. P. (2012).	Interventions for asymptomatic retinal breaks and lattice degeneration for preventing retinal detachment.	Irrelevant study designs
1998	Wilkinson, C. P. (2014).	Interventions for asymptomatic retinal breaks and lattice degeneration for preventing retinal detachment.	Protocol
[truncated: 126 more rows]
